# Supplementary material for: SERE: Single-parameter quality control and sample comparison for RNA-Seq
Source: BMC Genomics. 2012 Oct 3;13:524. doi: 10.1186/1471-2164-13-524 (PMC3534338; doi:10.1186/1471-2164-13-524)
Supplement: Additional file 2 — Is a table listing the exon boundaries for the rat annotation. [file 1471-2164-13-524-S2.zip]

Archive with 1 entries (1 files):
- Rattus_norvegicus.RGSC3.4.65.out.txt
