# Supplementary material for: SERE: Single-parameter quality control and sample comparison for RNA-Seq
Source: BMC Genomics. 2012 Oct 3;13:524. doi: 10.1186/1471-2164-13-524 (PMC3534338; doi:10.1186/1471-2164-13-524)
Supplement: Additional file 2 — Is a table listing the exon boundaries for the rat annotation. [file 1471-2164-13-524-S2.zip › Rattus_norvegicus.RGSC3.4.65.out.txt]

ENSRNOG00000015181|0	chr3	155819922	155820211
ENSRNOG00000015181|1	chr3	155827181	155827935
ENSRNOG00000015180|0	chr1	184510173	184510436
ENSRNOG00000015180|1	chr1	184516853	184517353
ENSRNOG00000015180|2	chr1	184518642	184518808
ENSRNOG00000015180|3	chr1	184519953	184520085
ENSRNOG00000015180|4	chr1	184520468	184520512
ENSRNOG00000015180|5	chr1	184522758	184522907
ENSRNOG00000015180|6	chr1	184523769	184523861
ENSRNOG00000015180|7	chr1	184523941	184525032
ENSRNOG00000027158|0	chr4	151672953	151672970
ENSRNOG00000027158|1	chr4	151676263	151676471
ENSRNOG00000027158|2	chr4	151678308	151678389
ENSRNOG00000027158|3	chr4	151683870	151683906
ENSRNOG00000027158|4	chr4	151687856	151688212
ENSRNOG00000027158|5	chr4	151688231	151688372
ENSRNOG00000027158|6	chr4	151688783	151688785
ENSRNOG00000027158|7	chr4	151689620	151689646
ENSRNOG00000027158|8	chr4	151689651	151689698
ENSRNOG00000027158|9	chr4	151696934	151696984
ENSRNOG00000027158|10	chr4	151699735	151699873
ENSRNOG00000027158|11	chr4	151705649	151705685
ENSRNOG00000027158|12	chr4	151706950	151707061
ENSRNOG00000027158|13	chr4	151707823	151707912
ENSRNOG00000027158|14	chr4	151708442	151708501
ENSRNOG00000027157|0	chr20	3808707	3809425
ENSRNOG00000027157|1	chr20	3809522	3809647
ENSRNOG00000027157|2	chr20	3810330	3810443
ENSRNOG00000027156|0	chr1	248764890	248765026
ENSRNOG00000027156|1	chr1	248772290	248772384
ENSRNOG00000027156|2	chr1	248772994	248773108
ENSRNOG00000027156|3	chr1	248773679	248773788
ENSRNOG00000027156|4	chr1	248773953	248775190
ENSRNOG00000027152|0	chr14	45096629	45096801
ENSRNOG00000027152|1	chr14	45097882	45098005
ENSRNOG00000027152|2	chr14	45102333	45102501
ENSRNOG00000027152|3	chr14	45103843	45104031
ENSRNOG00000027152|4	chr14	45111311	45111449
ENSRNOG00000027152|5	chr14	45113811	45113929
ENSRNOG00000027152|6	chr14	45116811	45116998
ENSRNOG00000027152|7	chr14	45119211	45119256
ENSRNOG00000027152|8	chr14	45119725	45119813
ENSRNOG00000027152|9	chr14	45120443	45122778
ENSRNOG00000027152|10	chr14	45124658	45124804
ENSRNOG00000027152|11	chr14	45129954	45130030
ENSRNOG00000027152|12	chr14	45132979	45133067
ENSRNOG00000027152|13	chr14	45135810	45135934
ENSRNOG00000027152|14	chr14	45137863	45139013
ENSRNOG00000027151|0	chr11	64637642	64637921
ENSRNOG00000027151|1	chr11	64638997	64639125
ENSRNOG00000027151|2	chr11	64646350	64646834
ENSRNOG00000039127|0	chr5	69299079	69299159
ENSRNOG00000039127|1	chr5	69299184	69299211
ENSRNOG00000039127|2	chr5	69299224	69299303
ENSRNOG00000039127|3	chr5	69299306	69299407
ENSRNOG00000039127|4	chr5	69299412	69299627
ENSRNOG00000039126|0	chr4	64582988	64583042
ENSRNOG00000039126|1	chr4	64583317	64583480
ENSRNOG00000039126|2	chr4	64583956	64584030
ENSRNOG00000039126|3	chr4	64584245	64584277
ENSRNOG00000039126|4	chr4	64585368	64585489
ENSRNOG00000039126|5	chr4	64587652	64587673
ENSRNOG00000039126|6	chr4	64588193	64588206
ENSRNOG00000039126|7	chr4	64589141	64589203
ENSRNOG00000039126|8	chr4	64590634	64590661
ENSRNOG00000039126|9	chr4	64591125	64591144
ENSRNOG00000039126|10	chr4	64591869	64591911
ENSRNOG00000039126|11	chr4	64593332	64593379
ENSRNOG00000039126|12	chr4	64595450	64595493
ENSRNOG00000039126|13	chr4	64595530	64595613
ENSRNOG00000039126|14	chr4	64596088	64596154
ENSRNOG00000039124|0	chr8	46824565	46824710
ENSRNOG00000039124|1	chr8	46825890	46825965
ENSRNOG00000039124|2	chr8	46826824	46826923
ENSRNOG00000039124|3	chr8	46827443	46827474
ENSRNOG00000039121|0	chr7	18582947	18583163
ENSRNOG00000039121|1	chr7	18583182	18583276
ENSRNOG00000039121|2	chr7	18583279	18583395
ENSRNOG00000039121|3	chr7	18583398	18583439
ENSRNOG00000039120|0	chr17	38001546	38001938
ENSRNOG00000015179|0	chr19	35073550	35073731
ENSRNOG00000015179|1	chr19	35073736	35073860
ENSRNOG00000015179|2	chr19	35074005	35074167
ENSRNOG00000015179|3	chr19	35074278	35074555
ENSRNOG00000015179|4	chr19	35075101	35075251
ENSRNOG00000015177|0	chr7	117963118	117963231
ENSRNOG00000015177|1	chr7	117964217	117964309
ENSRNOG00000015177|2	chr7	117964591	117964758
ENSRNOG00000015177|3	chr7	117964850	117964965
ENSRNOG00000015177|4	chr7	117965279	117965363
ENSRNOG00000015177|5	chr7	117965625	117965846
ENSRNOG00000015177|6	chr7	117965971	117965971
ENSRNOG00000015177|7	chr7	117966153	117966318
ENSRNOG00000015177|8	chr7	117966746	117966789
ENSRNOG00000015177|9	chr7	117967180	117967257
ENSRNOG00000015177|10	chr7	117967779	117968033
ENSRNOG00000015177|11	chr7	117970788	117970915
ENSRNOG00000015177|12	chr7	117972640	117972719
ENSRNOG00000015177|13	chr7	117973697	117973790
ENSRNOG00000015177|14	chr7	117974098	117974193
ENSRNOG00000015177|15	chr7	117974935	117975075
ENSRNOG00000015177|16	chr7	117975236	117975426
ENSRNOG00000015177|17	chr7	117976152	117976291
ENSRNOG00000015177|18	chr7	117976296	117976310
ENSRNOG00000015177|19	chr7	117978733	117978874
ENSRNOG00000015175|0	chr7	137667977	137668602
ENSRNOG00000015175|1	chr7	137668870	137669131
ENSRNOG00000015175|2	chr7	137671882	137672404
ENSRNOG00000015173|0	chr19	49751424	49751939
ENSRNOG00000015173|1	chr19	49753524	49753654
ENSRNOG00000015173|2	chr19	49756988	49757114
ENSRNOG00000015173|3	chr19	49758669	49758800
ENSRNOG00000015173|4	chr19	49761557	49761697
ENSRNOG00000015173|5	chr19	49763611	49763688
ENSRNOG00000015173|6	chr19	49764308	49764432
ENSRNOG00000015173|7	chr19	49765077	49765233
ENSRNOG00000015173|8	chr19	49766092	49766207
ENSRNOG00000015173|9	chr19	49767704	49767876
ENSRNOG00000015173|10	chr19	49768650	49768838
ENSRNOG00000015173|11	chr19	49771950	49772094
ENSRNOG00000015173|12	chr19	49773819	49773980
ENSRNOG00000015173|13	chr19	49776083	49776234
ENSRNOG00000015173|14	chr19	49778040	49778142
ENSRNOG00000015173|15	chr19	49781446	49781513
ENSRNOG00000015173|16	chr19	49781958	49782074
ENSRNOG00000015173|17	chr19	49784556	49784665
ENSRNOG00000015173|18	chr19	49784982	49785092
ENSRNOG00000015173|19	chr19	49785643	49785846
ENSRNOG00000015173|20	chr19	49790143	49790400
ENSRNOG00000015173|21	chr19	49791316	49791799
ENSRNOG00000015173|22	chr19	49802605	49802700
ENSRNOG00000015172|0	chr19	35067705	35068907
ENSRNOG00000027149|0	chrX	160336636	160336847
ENSRNOG00000027149|1	chrX	160336929	160337091
ENSRNOG00000027149|2	chrX	160337461	160337599
ENSRNOG00000027149|3	chrX	160337768	160337875
ENSRNOG00000027149|4	chrX	160337955	160338013
ENSRNOG00000027149|5	chrX	160338651	160338697
ENSRNOG00000027149|6	chrX	160338810	160338842
ENSRNOG00000027147|0	chrX	155666482	155666529
ENSRNOG00000027147|1	chrX	155666542	155666619
ENSRNOG00000027147|2	chrX	155666622	155666675
ENSRNOG00000027147|3	chrX	155666678	155666947
ENSRNOG00000027147|4	chrX	155666952	155667098
ENSRNOG00000027145|0	chr8	73052287	73052452
ENSRNOG00000027145|1	chr8	73060985	73061055
ENSRNOG00000027145|2	chr8	73632704	73632737
ENSRNOG00000027145|3	chr8	73785313	73785331
ENSRNOG00000027145|4	chr8	73786598	73786689
ENSRNOG00000027145|5	chr8	73799825	73799966
ENSRNOG00000027145|6	chr8	73802349	73802744
ENSRNOG00000027145|7	chr8	73809210	73809331
ENSRNOG00000027145|8	chr8	73811642	73811770
ENSRNOG00000027145|9	chr8	73812521	73812632
ENSRNOG00000027145|10	chr8	73814000	73814110
ENSRNOG00000027145|11	chr8	73815289	73815401
ENSRNOG00000027145|12	chr8	73817371	73817764
ENSRNOG00000027144|0	chr20	4829536	4829833
ENSRNOG00000027144|1	chr20	4830098	4830133
ENSRNOG00000027144|2	chr20	4830311	4830427
ENSRNOG00000027144|3	chr20	4832174	4832458
ENSRNOG00000027144|4	chr20	4834019	4834300
ENSRNOG00000027144|5	chr20	4836499	4836708
ENSRNOG00000027142|0	chr5	162378733	162378762
ENSRNOG00000027142|1	chr5	162381732	162382042
ENSRNOG00000027142|2	chr5	162382561	162383145
ENSRNOG00000027142|3	chr5	162383794	162384358
ENSRNOG00000039118|0	chr4	65317616	65317796
ENSRNOG00000039118|1	chr4	65317888	65318102
ENSRNOG00000039118|2	chr4	65318105	65318137
ENSRNOG00000003198|0	chr10	72757	72882
ENSRNOG00000003198|1	chr10	161353	161375
ENSRNOG00000003198|2	chr10	162354	162427
ENSRNOG00000003198|3	chr10	179757	179871
ENSRNOG00000003198|4	chr10	180963	181045
ENSRNOG00000003198|5	chr10	186314	187514
ENSRNOG00000039117|0	chr7	18790342	18790461
ENSRNOG00000039117|1	chr7	18790464	18790550
ENSRNOG00000039117|2	chr7	18790563	18790717
ENSRNOG00000039117|3	chr7	18790736	18790905
ENSRNOG00000039117|4	chr7	18790918	18791023
ENSRNOG00000039117|5	chr7	18791037	18791100
ENSRNOG00000039116|0	chr7	18842059	18842181
ENSRNOG00000039116|1	chr7	18842183	18842503
ENSRNOG00000039116|2	chr7	18842508	18842549
ENSRNOG00000039116|3	chr7	18842561	18842702
ENSRNOG00000039116|4	chr7	18842715	18842758
ENSRNOG00000039116|5	chr7	18842761	18842880
ENSRNOG00000003195|0	chr10	13740570	13740856
ENSRNOG00000003195|1	chr10	13747774	13747825
ENSRNOG00000003195|2	chr10	13747928	13748025
ENSRNOG00000003195|3	chr10	13748240	13748385
ENSRNOG00000003195|4	chr10	13748468	13748563
ENSRNOG00000003195|5	chr10	13748668	13748798
ENSRNOG00000003195|6	chr10	13750872	13750980
ENSRNOG00000003195|7	chr10	13751075	13751183
ENSRNOG00000003195|8	chr10	13751269	13751363
ENSRNOG00000003195|9	chr10	13751521	13751638
ENSRNOG00000003195|10	chr10	13752553	13752654
ENSRNOG00000003195|11	chr10	13752747	13752835
ENSRNOG00000003195|12	chr10	13752916	13753000
ENSRNOG00000003195|13	chr10	13753086	13753183
ENSRNOG00000003195|14	chr10	13753936	13754046
ENSRNOG00000003195|15	chr10	13754137	13754238
ENSRNOG00000003195|16	chr10	13755592	13755730
ENSRNOG00000003195|17	chr10	13755812	13757815
ENSRNOG00000003195|18	chr10	13758343	13758757
ENSRNOG00000003195|19	chr10	13758939	13759348
ENSRNOG00000003195|20	chr10	13759425	13760482
ENSRNOG00000039114|0	chr7	19016945	19017164
ENSRNOG00000039114|1	chr7	19017183	19017277
ENSRNOG00000039114|2	chr7	19017280	19017441
ENSRNOG00000039113|0	chr5	70425200	70425259
ENSRNOG00000039113|1	chr5	70429759	70429969
ENSRNOG00000039113|2	chr5	70431681	70431839
ENSRNOG00000039113|3	chr5	70432802	70432941
ENSRNOG00000039113|4	chr5	70432946	70432951
ENSRNOG00000039113|5	chr5	70435343	70435429
ENSRNOG00000039113|6	chr5	70435517	70435540
ENSRNOG00000039112|0	chr6	59406219	59406246
ENSRNOG00000039112|1	chr6	59406476	59406563
ENSRNOG00000039112|2	chr6	59408957	59408978
ENSRNOG00000039112|3	chr6	59410356	59410383
ENSRNOG00000039112|4	chr6	59410693	59410742
ENSRNOG00000039112|5	chr6	59413864	59413913
ENSRNOG00000039112|6	chr6	59414168	59414324
ENSRNOG00000039112|7	chr6	59418963	59419007
ENSRNOG00000039112|8	chr6	59419913	59419969
ENSRNOG00000039112|9	chr6	59420242	59420261
ENSRNOG00000039112|10	chr6	59420407	59420446
ENSRNOG00000003192|0	chr10	105220522	105220644
ENSRNOG00000003192|1	chr10	105228056	105228148
ENSRNOG00000003192|2	chr10	105230839	105230949
ENSRNOG00000003192|3	chr10	105232202	105232243
ENSRNOG00000003192|4	chr10	105232762	105232828
ENSRNOG00000003192|5	chr10	105232914	105232966
ENSRNOG00000003192|6	chr10	105233864	105233929
ENSRNOG00000003192|7	chr10	105234480	105234536
ENSRNOG00000003192|8	chr10	105234617	105234693
ENSRNOG00000003192|9	chr10	105234817	105235094
ENSRNOG00000003191|0	chrX	123149167	123150174
ENSRNOG00000003191|1	chrX	123150362	123151848
ENSRNOG00000039110|0	chr6	59413670	59413800
ENSRNOG00000039110|1	chr6	59419358	59419484
ENSRNOG00000015168|0	chr1	90869863	90870292
ENSRNOG00000015168|1	chr1	90871633	90873664
ENSRNOG00000015167|0	chr1	183455152	183455526
ENSRNOG00000015166|0	chr8	58868256	58868318
ENSRNOG00000015166|1	chr8	58868346	58868756
ENSRNOG00000015166|2	chr8	58868761	58868931
ENSRNOG00000015166|3	chr8	58868933	58869409
ENSRNOG00000015162|0	chr19	21745718	21746086
ENSRNOG00000015162|1	chr19	21748605	21748795
ENSRNOG00000015162|2	chr19	21749163	21749370
ENSRNOG00000015162|3	chr19	21753304	21753446
ENSRNOG00000015162|4	chr19	21785263	21785516
ENSRNOG00000015162|5	chr19	21793272	21793405
ENSRNOG00000015162|6	chr19	21802001	21802127
ENSRNOG00000015162|7	chr19	21803896	21804046
ENSRNOG00000015162|8	chr19	21812423	21812564
ENSRNOG00000015162|9	chr19	21819377	21819635
ENSRNOG00000015162|10	chr19	21822433	21822527
ENSRNOG00000015162|11	chr19	21822599	21822600
ENSRNOG00000015162|12	chr19	21823766	21823929
ENSRNOG00000015162|13	chr19	21825249	21825371
ENSRNOG00000015162|14	chr19	21827599	21827730
ENSRNOG00000015162|15	chr19	21830428	21830662
ENSRNOG00000015162|16	chr19	21835419	21835660
ENSRNOG00000015162|17	chr19	21837444	21837573
ENSRNOG00000015162|18	chr19	21838263	21838583
ENSRNOG00000015160|0	chr5	25809543	25809679
ENSRNOG00000015160|1	chr5	25810996	25811127
ENSRNOG00000015160|2	chr5	25811129	25811137
ENSRNOG00000015160|3	chr5	25811139	25811147
ENSRNOG00000015160|4	chr5	25811150	25811336
ENSRNOG00000015160|5	chr5	26004523	26004599
ENSRNOG00000015160|6	chr5	26005358	26005562
ENSRNOG00000015160|7	chr5	26006913	26008249
ENSRNOG00000027139|0	chr10	88335894	88336165
ENSRNOG00000027139|1	chr10	88337567	88337604
ENSRNOG00000027139|2	chr10	88338276	88338496
ENSRNOG00000027139|3	chr10	88339311	88339436
ENSRNOG00000027139|4	chr10	88339629	88339790
ENSRNOG00000027139|5	chr10	88374332	88374374
ENSRNOG00000027139|6	chr10	88374386	88374415
ENSRNOG00000027139|7	chr10	88374562	88374578
ENSRNOG00000027139|8	chr10	88374676	88374684
ENSRNOG00000027139|9	chr10	88374695	88374706
ENSRNOG00000027139|10	chr10	88374796	88374807
ENSRNOG00000027139|11	chr10	88374944	88374963
ENSRNOG00000027139|12	chr10	88375152	88375157
ENSRNOG00000027139|13	chr10	88375259	88375333
ENSRNOG00000027139|14	chr10	88377169	88377251
ENSRNOG00000027139|15	chr10	88379474	88379884
ENSRNOG00000027136|0	chr6	20992743	20993037
ENSRNOG00000027136|1	chr6	20994279	20994319
ENSRNOG00000027136|2	chr6	21001319	21001389
ENSRNOG00000027136|3	chr6	21004331	21004410
ENSRNOG00000027136|4	chr6	21006369	21006411
ENSRNOG00000027136|5	chr6	21008875	21008954
ENSRNOG00000027136|6	chr6	21009675	21009766
ENSRNOG00000027136|7	chr6	21010159	21010234
ENSRNOG00000027136|8	chr6	21011730	21011801
ENSRNOG00000027136|9	chr6	21012531	21012605
ENSRNOG00000027136|10	chr6	21014527	21014620
ENSRNOG00000027136|11	chr6	21014854	21014978
ENSRNOG00000027136|12	chr6	21014980	21014988
ENSRNOG00000027136|13	chr6	21016424	21016611
ENSRNOG00000027136|14	chr6	21018018	21018050
ENSRNOG00000027136|15	chr6	21018599	21018615
ENSRNOG00000027136|16	chr6	21032607	21032639
ENSRNOG00000027136|17	chr6	21033021	21033030
ENSRNOG00000027136|18	chr6	21033472	21033555
ENSRNOG00000027136|19	chr6	21036957	21037040
ENSRNOG00000027136|20	chr6	21048454	21048866
ENSRNOG00000027133|0	chrX	34134560	34134569
ENSRNOG00000027133|1	chrX	34134805	34135057
ENSRNOG00000027133|2	chrX	34135754	34135780
ENSRNOG00000027133|3	chrX	34136224	34136281
ENSRNOG00000027133|4	chrX	34137610	34137656
ENSRNOG00000027133|5	chrX	34137904	34137946
ENSRNOG00000027133|6	chrX	34139717	34139763
ENSRNOG00000027133|7	chrX	34143407	34143535
ENSRNOG00000027133|8	chrX	34144687	34144710
ENSRNOG00000027133|9	chrX	34146493	34146518
ENSRNOG00000027133|10	chrX	34148024	34148064
ENSRNOG00000027133|11	chrX	34148237	34148332
ENSRNOG00000027133|12	chrX	34149794	34149801
ENSRNOG00000027133|13	chrX	34153288	34153347
ENSRNOG00000027133|14	chrX	34153448	34153480
ENSRNOG00000027133|15	chrX	34154484	34154604
ENSRNOG00000027133|16	chrX	34155013	34155145
ENSRNOG00000027133|17	chrX	34155563	34155676
ENSRNOG00000027133|18	chrX	34156046	34156105
ENSRNOG00000027133|19	chrX	34156170	34156204
ENSRNOG00000027133|20	chrX	34156234	34156283
ENSRNOG00000027133|21	chrX	34157120	34157247
ENSRNOG00000027133|22	chrX	34158286	34158386
ENSRNOG00000027133|23	chrX	34158889	34158953
ENSRNOG00000027133|24	chrX	34160213	34160321
ENSRNOG00000027133|25	chrX	34161078	34161153
ENSRNOG00000027133|26	chrX	34162373	34162535
ENSRNOG00000027133|27	chrX	34162717	34162798
ENSRNOG00000027133|28	chrX	34165691	34165763
ENSRNOG00000027133|29	chrX	34166564	34166610
ENSRNOG00000027133|30	chrX	34168100	34168150
ENSRNOG00000027133|31	chrX	34169984	34170067
ENSRNOG00000027133|32	chrX	34170676	34170786
ENSRNOG00000003189|0	chrX	90301070	90301693
ENSRNOG00000003189|1	chrX	90302222	90302346
ENSRNOG00000003189|2	chrX	90304141	90304159
ENSRNOG00000003189|3	chrX	90305667	90305762
ENSRNOG00000039107|0	chr8	47084053	47084259
ENSRNOG00000039107|1	chr8	47084345	47084447
ENSRNOG00000039107|2	chr8	47084558	47084671
ENSRNOG00000039107|3	chr8	47084774	47084947
ENSRNOG00000039107|4	chr8	47085077	47085290
ENSRNOG00000039107|5	chr8	47085505	47085635
ENSRNOG00000039107|6	chr8	47085745	47085870
ENSRNOG00000039107|7	chr8	47085997	47086073
ENSRNOG00000039107|8	chr8	47086935	47087083
ENSRNOG00000039107|9	chr8	47087524	47087672
ENSRNOG00000039107|10	chr8	47087760	47087888
ENSRNOG00000039107|11	chr8	47088409	47088536
ENSRNOG00000039107|12	chr8	47088621	47088848
ENSRNOG00000003187|0	chrX	123061382	123063085
ENSRNOG00000003186|0	chr10	10732109	10732153
ENSRNOG00000003186|1	chr10	10735222	10735393
ENSRNOG00000003186|2	chr10	10737607	10737805
ENSRNOG00000003186|3	chr10	10737993	10738114
ENSRNOG00000003186|4	chr10	10739866	10739947
ENSRNOG00000003186|5	chr10	10741820	10741955
ENSRNOG00000003186|6	chr10	10744896	10745051
ENSRNOG00000003186|7	chr10	10746331	10746468
ENSRNOG00000003186|8	chr10	10746937	10747046
ENSRNOG00000003186|9	chr10	10747259	10747426
ENSRNOG00000003186|10	chr10	10748435	10748559
ENSRNOG00000003186|11	chr10	10750527	10750668
ENSRNOG00000003186|12	chr10	10750972	10751144
ENSRNOG00000003186|13	chr10	10751440	10751525
ENSRNOG00000003186|14	chr10	10751913	10751996
ENSRNOG00000003186|15	chr10	10752225	10752308
ENSRNOG00000003186|16	chr10	10752412	10752776
ENSRNOG00000003185|0	chr13	96461327	96461661
ENSRNOG00000003185|1	chr13	96467820	96467961
ENSRNOG00000003185|2	chr13	96469426	96469566
ENSRNOG00000003185|3	chr13	96471996	96472154
ENSRNOG00000003185|4	chr13	96473820	96473994
ENSRNOG00000003185|5	chr13	96478868	96479054
ENSRNOG00000003185|6	chr13	96480661	96480948
ENSRNOG00000003185|7	chr13	96488297	96489142
ENSRNOG00000039103|0	chr16	26362986	26363097
ENSRNOG00000039103|1	chr16	26381826	26381920
ENSRNOG00000003183|0	chr13	46987714	46987759
ENSRNOG00000003183|1	chr13	46990363	46991348
ENSRNOG00000003183|2	chr13	46996420	46998330
ENSRNOG00000039101|0	chr16	26374925	26374961
ENSRNOG00000039101|1	chr16	26374975	26374994
ENSRNOG00000039101|2	chr16	26374997	26375287
ENSRNOG00000003181|0	chrX	39681113	39681274
ENSRNOG00000003181|1	chrX	39681277	39681450
ENSRNOG00000003181|2	chrX	39681453	39681474
ENSRNOG00000003181|3	chrX	39681492	39681739
ENSRNOG00000003181|4	chrX	39681742	39681942
ENSRNOG00000003181|5	chrX	39688386	39688811
ENSRNOG00000003180|0	chrX	38742958	38742995
ENSRNOG00000003180|1	chrX	38743017	38744958
ENSRNOG00000015159|0	chr1	29930908	29933485
ENSRNOG00000015159|1	chr1	29934684	29934933
ENSRNOG00000015159|2	chr1	29935320	29935427
ENSRNOG00000015159|3	chr1	29936160	29936232
ENSRNOG00000015159|4	chr1	29936406	29936582
ENSRNOG00000015159|5	chr1	29936795	29936924
ENSRNOG00000015159|6	chr1	29937440	29937555
ENSRNOG00000015159|7	chr1	29938679	29938808
ENSRNOG00000015159|8	chr1	29939898	29939968
ENSRNOG00000015159|9	chr1	29940080	29940169
ENSRNOG00000015159|10	chr1	29940663	29940865
ENSRNOG00000015159|11	chr1	29941230	29941450
ENSRNOG00000015159|12	chr1	29942280	29942457
ENSRNOG00000015159|13	chr1	29943020	29943098
ENSRNOG00000015159|14	chr1	29945440	29945600
ENSRNOG00000015159|15	chr1	29946778	29947080
ENSRNOG00000015159|16	chr1	29973397	29973686
ENSRNOG00000015158|0	chr9	63798657	63798771
ENSRNOG00000015158|1	chr9	63802319	63802499
ENSRNOG00000015158|2	chr9	63803982	63804131
ENSRNOG00000015158|3	chr9	63804376	63804408
ENSRNOG00000015158|4	chr9	63807485	63807603
ENSRNOG00000015158|5	chr9	63808358	63808529
ENSRNOG00000015158|6	chr9	63813573	63813780
ENSRNOG00000015158|7	chr9	63815307	63815396
ENSRNOG00000015158|8	chr9	63823920	63824058
ENSRNOG00000015158|9	chr9	63828796	63828953
ENSRNOG00000015158|10	chr9	63831768	63831879
ENSRNOG00000015158|11	chr9	63832828	63832975
ENSRNOG00000015158|12	chr9	63833483	63833650
ENSRNOG00000015158|13	chr9	63842382	63842441
ENSRNOG00000015158|14	chr9	63844452	63844581
ENSRNOG00000015158|15	chr9	63844981	63845161
ENSRNOG00000015158|16	chr9	63845743	63845817
ENSRNOG00000015158|17	chr9	63847477	63847584
ENSRNOG00000015158|18	chr9	63853276	63853416
ENSRNOG00000015158|19	chr9	63854155	63854281
ENSRNOG00000015158|20	chr9	63854520	63855676
ENSRNOG00000015158|21	chr9	63858530	63858630
ENSRNOG00000015158|22	chr9	63859908	63859979
ENSRNOG00000015158|23	chr9	63860618	63860789
ENSRNOG00000015158|24	chr9	63863314	63863492
ENSRNOG00000015158|25	chr9	63865067	63865180
ENSRNOG00000015158|26	chr9	63865533	63865641
ENSRNOG00000015158|27	chr9	63865745	63865899
ENSRNOG00000015158|28	chr9	63866392	63866482
ENSRNOG00000015158|29	chr9	63867896	63867956
ENSRNOG00000015158|30	chr9	63868768	63868905
ENSRNOG00000015158|31	chr9	63869923	63870043
ENSRNOG00000015158|32	chr9	63879081	63879176
ENSRNOG00000015158|33	chr9	63880529	63880612
ENSRNOG00000015158|34	chr9	63881547	63881644
ENSRNOG00000015158|35	chr9	63883913	63884077
ENSRNOG00000015158|36	chr9	63885803	63885862
ENSRNOG00000015158|37	chr9	63886536	63886712
ENSRNOG00000015158|38	chr9	63887753	63887856
ENSRNOG00000015158|39	chr9	63888552	63888680
ENSRNOG00000015158|40	chr9	63889300	63889561
ENSRNOG00000015158|41	chr9	63889938	63890012
ENSRNOG00000015158|42	chr9	63890531	63890646
ENSRNOG00000015157|0	chr10	59277012	59277700
ENSRNOG00000015157|1	chr10	59286132	59286283
ENSRNOG00000015157|2	chr10	59286516	59286633
ENSRNOG00000015157|3	chr10	59287550	59287729
ENSRNOG00000015157|4	chr10	59288611	59288686
ENSRNOG00000015157|5	chr10	59289225	59289464
ENSRNOG00000015157|6	chr10	59290125	59290212
ENSRNOG00000015157|7	chr10	59297320	59297574
ENSRNOG00000015157|8	chr10	59297577	59297657
ENSRNOG00000015156|0	chr1	205936352	205936602
ENSRNOG00000015156|1	chr1	205937848	205937925
ENSRNOG00000015156|2	chr1	205938285	205938374
ENSRNOG00000015156|3	chr1	205940039	205940093
ENSRNOG00000015156|4	chr1	205940792	205940872
ENSRNOG00000015156|5	chr1	205941072	205941215
ENSRNOG00000015155|0	chr3	155807133	155807164
ENSRNOG00000015155|1	chr3	155807460	155807596
ENSRNOG00000015155|2	chr3	155807719	155807833
ENSRNOG00000015155|3	chr3	155807929	155808072
ENSRNOG00000015155|4	chr3	155808165	155808217
ENSRNOG00000015153|0	chr2	182650508	182650904
ENSRNOG00000015153|1	chr2	182651000	182651156
ENSRNOG00000015153|2	chr2	182651320	182651430
ENSRNOG00000015153|3	chr2	182651435	182651485
ENSRNOG00000015153|4	chr2	182651488	182651559
ENSRNOG00000015153|5	chr2	182651564	182651684
ENSRNOG00000015153|6	chr2	182651916	182652083
ENSRNOG00000015153|7	chr2	182652570	182652618
ENSRNOG00000015153|8	chr2	182652901	182653014
ENSRNOG00000015153|9	chr2	182653378	182653453
ENSRNOG00000015153|10	chr2	182654199	182654267
ENSRNOG00000015153|11	chr2	182655160	182655313
ENSRNOG00000015153|12	chr2	182665414	182665533
ENSRNOG00000015153|13	chr2	182665714	182665758
ENSRNOG00000015153|14	chr2	182666133	182666236
ENSRNOG00000015153|15	chr2	182666481	182666535
ENSRNOG00000015153|16	chr2	182666902	182667026
ENSRNOG00000015153|17	chr2	182667364	182667488
ENSRNOG00000015153|18	chr2	182668107	182668201
ENSRNOG00000015153|19	chr2	182668568	182668659
ENSRNOG00000015153|20	chr2	182669041	182669120
ENSRNOG00000015153|21	chr2	182669577	182669664
ENSRNOG00000015153|22	chr2	182671089	182671280
ENSRNOG00000015153|23	chr2	182673745	182673842
ENSRNOG00000015153|24	chr2	182675319	182675448
ENSRNOG00000015153|25	chr2	182677187	182677331
ENSRNOG00000015153|26	chr2	182679767	182679833
ENSRNOG00000015153|27	chr2	182681508	182681592
ENSRNOG00000015153|28	chr2	182681846	182681959
ENSRNOG00000015153|29	chr2	182688581	182688664
ENSRNOG00000015153|30	chr2	182690660	182690743
ENSRNOG00000015153|31	chr2	182701612	182701758
ENSRNOG00000015152|0	chr1	201276790	201277014
ENSRNOG00000015152|1	chr1	201278452	201278647
ENSRNOG00000015152|2	chr1	201280862	201280941
ENSRNOG00000015152|3	chr1	201281068	201281699
ENSRNOG00000015152|4	chr1	201281795	201281918
ENSRNOG00000015152|5	chr1	201282650	201282854
ENSRNOG00000015152|6	chr1	201284869	201285043
ENSRNOG00000015152|7	chr1	201285530	201285647
ENSRNOG00000015152|8	chr1	201285724	201285894
ENSRNOG00000015152|9	chr1	201285991	201286176
ENSRNOG00000015152|10	chr1	201286513	201286666
ENSRNOG00000015152|11	chr1	201286839	201287031
ENSRNOG00000015152|12	chr1	201287125	201287212
ENSRNOG00000015152|13	chr1	201287406	201287799
ENSRNOG00000015150|0	chr19	53400904	53401137
ENSRNOG00000015150|1	chr19	53403098	53403200
ENSRNOG00000015150|2	chr19	53407030	53407119
ENSRNOG00000015150|3	chr19	53411123	53411364
ENSRNOG00000015150|4	chr19	53412779	53412918
ENSRNOG00000015150|5	chr19	53413970	53414072
ENSRNOG00000015150|6	chr19	53415598	53415723
ENSRNOG00000015150|7	chr19	53416130	53416292
ENSRNOG00000015150|8	chr19	53416762	53416935
ENSRNOG00000015150|9	chr19	53423599	53423723
ENSRNOG00000015150|10	chr19	53425368	53425470
ENSRNOG00000015150|11	chr19	53425601	53425671
ENSRNOG00000015150|12	chr19	53427889	53427907
ENSRNOG00000015150|13	chr19	53427986	53428125
ENSRNOG00000015150|14	chr19	53429875	53430031
ENSRNOG00000015150|15	chr19	53431451	53431617
ENSRNOG00000015150|16	chr19	53432164	53432241
ENSRNOG00000015150|17	chr19	53433385	53433742
ENSRNOG00000027126|0	chr6	21084031	21084137
ENSRNOG00000027126|1	chr6	21090262	21090334
ENSRNOG00000027126|2	chr6	21090425	21090472
ENSRNOG00000027126|3	chr6	21099128	21099270
ENSRNOG00000027126|4	chr6	21104384	21104731
ENSRNOG00000027125|0	chr17	40789599	40790908
ENSRNOG00000027125|1	chr17	40794702	40794853
ENSRNOG00000027125|2	chr17	40797455	40797587
ENSRNOG00000027125|3	chr17	40800322	40800398
ENSRNOG00000027125|4	chr17	40802466	40802472
ENSRNOG00000027125|5	chr17	40803722	40803732
ENSRNOG00000027125|6	chr17	40804155	40804244
ENSRNOG00000027125|7	chr17	40810143	40810336
ENSRNOG00000027125|8	chr17	40811715	40811898
ENSRNOG00000027125|9	chr17	40813461	40813515
ENSRNOG00000027125|10	chr17	40823057	40823112
ENSRNOG00000027125|11	chr17	40841768	40841863
ENSRNOG00000027125|12	chr17	40848251	40848328
ENSRNOG00000027125|13	chr17	40849337	40849485
ENSRNOG00000027124|0	chr7	23300453	23302189
ENSRNOG00000027124|1	chr7	23302538	23302663
ENSRNOG00000027124|2	chr7	23303146	23303317
ENSRNOG00000027124|3	chr7	23305396	23305490
ENSRNOG00000027124|4	chr7	23305572	23305654
ENSRNOG00000027124|5	chr7	23305814	23305949
ENSRNOG00000027124|6	chr7	23307929	23307998
ENSRNOG00000027124|7	chr7	23308673	23308912
ENSRNOG00000027124|8	chr7	23310303	23310349
ENSRNOG00000027124|9	chr7	23311248	23311378
ENSRNOG00000027124|10	chr7	23320032	23320106
ENSRNOG00000003178|0	chrX	38584236	38584892
ENSRNOG00000003177|0	chr10	25713134	25714008
ENSRNOG00000003177|1	chr10	25714440	25714553
ENSRNOG00000003177|2	chr10	25716375	25716568
ENSRNOG00000003177|3	chr10	25718198	25718350
ENSRNOG00000003177|4	chr10	25718754	25718889
ENSRNOG00000003176|0	chr13	96427597	96429523
ENSRNOG00000003176|1	chr13	96431214	96431628
ENSRNOG00000003174|0	chr14	72004598	72004669
ENSRNOG00000003174|1	chr14	72006300	72006305
ENSRNOG00000003174|2	chr14	72008953	72009007
ENSRNOG00000003174|3	chr14	72009268	72009290
ENSRNOG00000003174|4	chr14	72011790	72011812
ENSRNOG00000003174|5	chr14	72012174	72012178
ENSRNOG00000003174|6	chr14	72012657	72012790
ENSRNOG00000003174|7	chr14	72025007	72025125
ENSRNOG00000003174|8	chr14	72034352	72034514
ENSRNOG00000003174|9	chr14	72035388	72035523
ENSRNOG00000003174|10	chr14	72036243	72036340
ENSRNOG00000003174|11	chr14	72036767	72036836
ENSRNOG00000003174|12	chr14	72040221	72040301
ENSRNOG00000003174|13	chr14	72042503	72042612
ENSRNOG00000003174|14	chr14	72043892	72043951
ENSRNOG00000003174|15	chr14	72044289	72044357
ENSRNOG00000003174|16	chr14	72044962	72045038
ENSRNOG00000003174|17	chr14	72046860	72047020
ENSRNOG00000003174|18	chr14	72048723	72049398
ENSRNOG00000003172|0	chr10	62713443	62713811
ENSRNOG00000003172|1	chr10	62714055	62714265
ENSRNOG00000003172|2	chr10	62716042	62716184
ENSRNOG00000003172|3	chr10	62717089	62717292
ENSRNOG00000003172|4	chr10	62717856	62718011
ENSRNOG00000003172|5	chr10	62718504	62718711
ENSRNOG00000003171|0	chr13	87040473	87040570
ENSRNOG00000003171|1	chr13	87043345	87043511
ENSRNOG00000003171|2	chr13	87043787	87044000
ENSRNOG00000003171|3	chr13	87044582	87044717
ENSRNOG00000003171|4	chr13	87044857	87044917
ENSRNOG00000003171|5	chr13	87044968	87044969
ENSRNOG00000003171|6	chr13	87045025	87046199
ENSRNOG00000003170|0	chr10	45850660	45850936
ENSRNOG00000003170|1	chr10	45855059	45855172
ENSRNOG00000003170|2	chr10	45856140	45857895
ENSRNOG00000003170|3	chr10	45859260	45859430
ENSRNOG00000003170|4	chr10	45862877	45863047
ENSRNOG00000003170|5	chr10	45865614	45865784
ENSRNOG00000003170|6	chr10	45873214	45873384
ENSRNOG00000003170|7	chr10	45873799	45873969
ENSRNOG00000003170|8	chr10	45874115	45874375
ENSRNOG00000015149|0	chr8	58780530	58780539
ENSRNOG00000015149|1	chr8	58780592	58780675
ENSRNOG00000015149|2	chr8	58788001	58788147
ENSRNOG00000015149|3	chr8	58828058	58828151
ENSRNOG00000015149|4	chr8	58829635	58829708
ENSRNOG00000015149|5	chr8	58830545	58830723
ENSRNOG00000015148|0	chr16	2932781	2933437
ENSRNOG00000015148|1	chr16	3049795	3049818
ENSRNOG00000015148|2	chr16	3050449	3050865
ENSRNOG00000015148|3	chr16	3177032	3177130
ENSRNOG00000015148|4	chr16	3177515	3177589
ENSRNOG00000015148|5	chr16	3196447	3196602
ENSRNOG00000015148|6	chr16	3207864	3208031
ENSRNOG00000015148|7	chr16	3258814	3258981
ENSRNOG00000015148|8	chr16	3303536	3303673
ENSRNOG00000015148|9	chr16	3311808	3311948
ENSRNOG00000015148|10	chr16	3314872	3315012
ENSRNOG00000015148|11	chr16	3319231	3319266
ENSRNOG00000015148|12	chr16	3329551	3329744
ENSRNOG00000015148|13	chr16	3335733	3335744
ENSRNOG00000015148|14	chr16	3369775	3369910
ENSRNOG00000015148|15	chr16	3428769	3428929
ENSRNOG00000015148|16	chr16	3550431	3550578
ENSRNOG00000015148|17	chr16	3582150	3582284
ENSRNOG00000015148|18	chr16	3596269	3596299
ENSRNOG00000015145|0	chr3	18966297	18967367
ENSRNOG00000015145|1	chr3	18969568	18969777
ENSRNOG00000015145|2	chr3	18969940	18970019
ENSRNOG00000015145|3	chr3	18974903	18975044
ENSRNOG00000015145|4	chr3	18976596	18976661
ENSRNOG00000015145|5	chr3	18979804	18979899
ENSRNOG00000015145|6	chr3	18997624	18997796
ENSRNOG00000015144|0	chr19	39554213	39555447
ENSRNOG00000015144|1	chr19	39557637	39557685
ENSRNOG00000015144|2	chr19	39559007	39559099
ENSRNOG00000015144|3	chr19	39560171	39560383
ENSRNOG00000015144|4	chr19	39561353	39561463
ENSRNOG00000015144|5	chr19	39561764	39561847
ENSRNOG00000015144|6	chr19	39565132	39565219
ENSRNOG00000015144|7	chr19	39565615	39565795
ENSRNOG00000015144|8	chr19	39566528	39566630
ENSRNOG00000015144|9	chr19	39576248	39576300
ENSRNOG00000015143|0	chr19	21738838	21740234
ENSRNOG00000015142|0	chr18	81524266	81524726
ENSRNOG00000015142|1	chr18	81524816	81524921
ENSRNOG00000015142|2	chr18	81525005	81525078
ENSRNOG00000015142|3	chr18	81526353	81526450
ENSRNOG00000015142|4	chr18	81526539	81526601
ENSRNOG00000015142|5	chr18	81528210	81528720
ENSRNOG00000015140|0	chr2	212812730	212813246
ENSRNOG00000015140|1	chr2	212813928	212814357
ENSRNOG00000015140|2	chr2	212816659	212816733
ENSRNOG00000015140|3	chr2	212817214	212817286
ENSRNOG00000015140|4	chr2	212817747	212817798
ENSRNOG00000015140|5	chr2	212818136	212818169
ENSRNOG00000015140|6	chr2	212818369	212818386
ENSRNOG00000015140|7	chr2	212818435	212818471
ENSRNOG00000015140|8	chr2	212818506	212818565
ENSRNOG00000015140|9	chr2	212818713	212818745
ENSRNOG00000015140|10	chr2	212819752	212819780
ENSRNOG00000015140|11	chr2	212820437	212820543
ENSRNOG00000015140|12	chr2	212820674	212820743
ENSRNOG00000015140|13	chr2	212821175	212821237
ENSRNOG00000015140|14	chr2	212822877	212822943
ENSRNOG00000015140|15	chr2	212823074	212823120
ENSRNOG00000015140|16	chr2	212825433	212825579
ENSRNOG00000027116|0	chr11	64862958	64862996
ENSRNOG00000027116|1	chr11	64863215	64864696
ENSRNOG00000027115|0	chr6	109333912	109333995
ENSRNOG00000027115|1	chr6	109334747	109335719
ENSRNOG00000027113|0	chr8	60506308	60506607
ENSRNOG00000027112|0	chr1	92517500	92517677
ENSRNOG00000027112|1	chr1	92519898	92520170
ENSRNOG00000027112|2	chr1	92522081	92524036
ENSRNOG00000003164|0	chr10	26035	26562
ENSRNOG00000003164|1	chr10	34284	34390
ENSRNOG00000003164|2	chr10	34718	34868
ENSRNOG00000003164|3	chr10	37173	37273
ENSRNOG00000003163|0	chr13	87014570	87015306
ENSRNOG00000003163|1	chr13	87021512	87021675
ENSRNOG00000003163|2	chr13	87024602	87024663
ENSRNOG00000003163|3	chr13	87029264	87029365
ENSRNOG00000003163|4	chr13	87030739	87030795
ENSRNOG00000003163|5	chr13	87035214	87035239
ENSRNOG00000003160|0	chrX	38352968	38353668
ENSRNOG00000003160|1	chrX	38354596	38354711
ENSRNOG00000003160|2	chrX	38362233	38362324
ENSRNOG00000003160|3	chrX	38364851	38364973
ENSRNOG00000003160|4	chrX	38367096	38367191
ENSRNOG00000003160|5	chrX	38372041	38372263
ENSRNOG00000003160|6	chrX	38374154	38374220
ENSRNOG00000003160|7	chrX	38376041	38376124
ENSRNOG00000003160|8	chrX	38380682	38380781
ENSRNOG00000003160|9	chrX	38383225	38383258
ENSRNOG00000003160|10	chrX	38384032	38384643
ENSRNOG00000015139|0	chr17	15251611	15251876
ENSRNOG00000015139|1	chr17	15252237	15252291
ENSRNOG00000015139|2	chr17	15254490	15254589
ENSRNOG00000015139|3	chr17	15254775	15254845
ENSRNOG00000015139|4	chr17	15255313	15255423
ENSRNOG00000015139|5	chr17	15255498	15255629
ENSRNOG00000015139|6	chr17	15255732	15255836
ENSRNOG00000015139|7	chr17	15255956	15256121
ENSRNOG00000015139|8	chr17	15256216	15256376
ENSRNOG00000015139|9	chr17	15256466	15256475
ENSRNOG00000015139|10	chr17	15256513	15256737
ENSRNOG00000015139|11	chr17	15256901	15257037
ENSRNOG00000015139|12	chr17	15257123	15257263
ENSRNOG00000015139|13	chr17	15259102	15259250
ENSRNOG00000015139|14	chr17	15259337	15259583
ENSRNOG00000015137|0	chr1	232561075	232561246
ENSRNOG00000015137|1	chr1	232565022	232565123
ENSRNOG00000015137|2	chr1	232566112	232566196
ENSRNOG00000015137|3	chr1	232574758	232574945
ENSRNOG00000015137|4	chr1	232575619	232575653
ENSRNOG00000015137|5	chr1	232578228	232578330
ENSRNOG00000015137|6	chr1	232580847	232581068
ENSRNOG00000015137|7	chr1	232582075	232582155
ENSRNOG00000015137|8	chr1	232585045	232585169
ENSRNOG00000015137|9	chr1	232591106	232591147
ENSRNOG00000015137|10	chr1	232594834	232594882
ENSRNOG00000015137|11	chr1	232598210	232598347
ENSRNOG00000015137|12	chr1	232602245	232602405
ENSRNOG00000015134|0	chr7	141254451	141255183
ENSRNOG00000015134|1	chr7	141255681	141255942
ENSRNOG00000015134|2	chr7	141256025	141256095
ENSRNOG00000015134|3	chr7	141256271	141256895
ENSRNOG00000015134|4	chr7	141257018	141257155
ENSRNOG00000015134|5	chr7	141257235	141257351
ENSRNOG00000015134|6	chr7	141257482	141257591
ENSRNOG00000015134|7	chr7	141257812	141257920
ENSRNOG00000015134|8	chr7	141258797	141258955
ENSRNOG00000015134|9	chr7	141259045	141259203
ENSRNOG00000015134|10	chr7	141259422	141259613
ENSRNOG00000015134|11	chr7	141259776	141259959
ENSRNOG00000015134|12	chr7	141260327	141260808
ENSRNOG00000015133|0	chr8	47759175	47764034
ENSRNOG00000015133|1	chr8	47764899	47765028
ENSRNOG00000015133|2	chr8	47765508	47765591
ENSRNOG00000015133|3	chr8	47766395	47766502
ENSRNOG00000015133|4	chr8	47766660	47766838
ENSRNOG00000015133|5	chr8	47768635	47768709
ENSRNOG00000015133|6	chr8	47770674	47770844
ENSRNOG00000015133|7	chr8	47772165	47772229
ENSRNOG00000015133|8	chr8	47773843	47773923
ENSRNOG00000015133|9	chr8	47774620	47778859
ENSRNOG00000015133|10	chr8	47779025	47779207
ENSRNOG00000015133|11	chr8	47779605	47779765
ENSRNOG00000015133|12	chr8	47780694	47780772
ENSRNOG00000015133|13	chr8	47780886	47781003
ENSRNOG00000015133|14	chr8	47781699	47781857
ENSRNOG00000015133|15	chr8	47783160	47783297
ENSRNOG00000015133|16	chr8	47785067	47785173
ENSRNOG00000015133|17	chr8	47785474	47785667
ENSRNOG00000015133|18	chr8	47786473	47786546
ENSRNOG00000015133|19	chr8	47786824	47786934
ENSRNOG00000015133|20	chr8	47787654	47787827
ENSRNOG00000015133|21	chr8	47789052	47789236
ENSRNOG00000015133|22	chr8	47790111	47790233
ENSRNOG00000015133|23	chr8	47791875	47791995
ENSRNOG00000015133|24	chr8	47792221	47792316
ENSRNOG00000015133|25	chr8	47792608	47792754
ENSRNOG00000015133|26	chr8	47795318	47795431
ENSRNOG00000015133|27	chr8	47795886	47796017
ENSRNOG00000015133|28	chr8	47796650	47796723
ENSRNOG00000015133|29	chr8	47796874	47797063
ENSRNOG00000015133|30	chr8	47797115	47797311
ENSRNOG00000015133|31	chr8	47797755	47797819
ENSRNOG00000015133|32	chr8	47799592	47799826
ENSRNOG00000015133|33	chr8	47801204	47801381
ENSRNOG00000015133|34	chr8	47802067	47804717
ENSRNOG00000015133|35	chr8	47807707	47807776
ENSRNOG00000015133|36	chr8	47834488	47834586
ENSRNOG00000015131|0	chr3	155800357	155800510
ENSRNOG00000015131|1	chr3	155800806	155800833
ENSRNOG00000015131|2	chr3	155801388	155801474
ENSRNOG00000015131|3	chr3	155801992	155802256
ENSRNOG00000015131|4	chr3	155802529	155802757
ENSRNOG00000015131|5	chr3	155807026	155807060
ENSRNOG00000027109|0	chr8	60594619	60595249
ENSRNOG00000027109|1	chr8	60595901	60596014
ENSRNOG00000027109|2	chr8	60596670	60596780
ENSRNOG00000027109|3	chr8	60597542	60597662
ENSRNOG00000027104|0	chr1	168252623	168252736
ENSRNOG00000027104|1	chr1	168252749	168252777
ENSRNOG00000027104|2	chr1	168252793	168253033
ENSRNOG00000027103|0	chr18	35780478	35781872
ENSRNOG00000027102|0	chr1	92610310	92610496
ENSRNOG00000027102|1	chr1	92612265	92612479
ENSRNOG00000027102|2	chr1	92612510	92613229
ENSRNOG00000027102|3	chr1	92613232	92613267
ENSRNOG00000027102|4	chr1	92613442	92613459
ENSRNOG00000003158|0	chrX	38248286	38248639
ENSRNOG00000003153|0	chr13	81225243	81225452
ENSRNOG00000003153|1	chr13	81226069	81226173
ENSRNOG00000003153|2	chr13	81227173	81227211
ENSRNOG00000003153|3	chr13	81227410	81227553
ENSRNOG00000003153|4	chr13	81231362	81231567
ENSRNOG00000003153|5	chr13	81233701	81233797
ENSRNOG00000003153|6	chr13	81236265	81236353
ENSRNOG00000003153|7	chr13	81240864	81241055
ENSRNOG00000003153|8	chr13	81241993	81242111
ENSRNOG00000003153|9	chr13	81242430	81242506
ENSRNOG00000003153|10	chr13	81244832	81245021
ENSRNOG00000003153|11	chr13	81245713	81245722
ENSRNOG00000003153|12	chr13	81248105	81248160
ENSRNOG00000003153|13	chr13	81256548	81256704
ENSRNOG00000003153|14	chr13	81268228	81268420
ENSRNOG00000003153|15	chr13	81269609	81269695
ENSRNOG00000003153|16	chr13	81272883	81273157
ENSRNOG00000003153|17	chr13	81276472	81276608
ENSRNOG00000003153|18	chr13	81278437	81278562
ENSRNOG00000003153|19	chr13	81281342	81281620
ENSRNOG00000003153|20	chr13	81281875	81282165
ENSRNOG00000003153|21	chr13	81285195	81285197
ENSRNOG00000003153|22	chr13	81286596	81286662
ENSRNOG00000003153|23	chr13	81287129	81287360
ENSRNOG00000003153|24	chr13	81288834	81288941
ENSRNOG00000003153|25	chr13	81289384	81289559
ENSRNOG00000003153|26	chr13	81291889	81292042
ENSRNOG00000003153|27	chr13	81293944	81294148
ENSRNOG00000003153|28	chr13	81294228	81294324
ENSRNOG00000003153|29	chr13	81295188	81295303
ENSRNOG00000003153|30	chr13	81297612	81297729
ENSRNOG00000003153|31	chr13	81298696	81298891
ENSRNOG00000003153|32	chr13	81299941	81300129
ENSRNOG00000003153|33	chr13	81302714	81302901
ENSRNOG00000003153|34	chr13	81303416	81303419
ENSRNOG00000003153|35	chr13	81303840	81303915
ENSRNOG00000003151|0	chr10	47	216
ENSRNOG00000003151|1	chr10	3258	3402
ENSRNOG00000003151|2	chr10	7553	7726
ENSRNOG00000003151|3	chr10	8668	8870
ENSRNOG00000003151|4	chr10	11877	13311
ENSRNOG00000003150|0	chr13	81184844	81184952
ENSRNOG00000003150|1	chr13	81197456	81197496
ENSRNOG00000003150|2	chr13	81200830	81200914
ENSRNOG00000003150|3	chr13	81201913	81201945
ENSRNOG00000003150|4	chr13	81202472	81202488
ENSRNOG00000003150|5	chr13	81202729	81202797
ENSRNOG00000003150|6	chr13	81203021	81203052
ENSRNOG00000003150|7	chr13	81203102	81203112
ENSRNOG00000003150|8	chr13	81203494	81203510
ENSRNOG00000003150|9	chr13	81203587	81203625
ENSRNOG00000015128|0	chr1	76584876	76585766
ENSRNOG00000015128|1	chr1	76588501	76588570
ENSRNOG00000015128|2	chr1	76594094	76594238
ENSRNOG00000015128|3	chr1	76614923	76615028
ENSRNOG00000015128|4	chr1	76622490	76622589
ENSRNOG00000015128|5	chr1	76624262	76624404
ENSRNOG00000015128|6	chr1	76625958	76626131
ENSRNOG00000015128|7	chr1	76632247	76632358
ENSRNOG00000015128|8	chr1	76640319	76640465
ENSRNOG00000015126|0	chr1	232543065	232543155
ENSRNOG00000015126|1	chr1	232547194	232547345
ENSRNOG00000015125|0	chr4	160931693	160931820
ENSRNOG00000015125|1	chr4	160932015	160932757
ENSRNOG00000015125|2	chr4	160933004	160933345
ENSRNOG00000015124|0	chr1	261370166	261370380
ENSRNOG00000015124|1	chr1	261375705	261375763
ENSRNOG00000015124|2	chr1	261377326	261377515
ENSRNOG00000015124|3	chr1	261378293	261378433
ENSRNOG00000015124|4	chr1	261378983	261379060
ENSRNOG00000015124|5	chr1	261381160	261381302
ENSRNOG00000015124|6	chr1	261381643	261381907
ENSRNOG00000015124|7	chr1	261382535	261382605
ENSRNOG00000015124|8	chr1	261383585	261383700
ENSRNOG00000015124|9	chr1	261384980	261385065
ENSRNOG00000015124|10	chr1	261385179	261385292
ENSRNOG00000015124|11	chr1	261387547	261387759
ENSRNOG00000015124|12	chr1	261388039	261388138
ENSRNOG00000015124|13	chr1	261391212	261391348
ENSRNOG00000015124|14	chr1	261391898	261391994
ENSRNOG00000015124|15	chr1	261393223	261393369
ENSRNOG00000015124|16	chr1	261395545	261395658
ENSRNOG00000015124|17	chr1	261398232	261398305
ENSRNOG00000015124|18	chr1	261400077	261400199
ENSRNOG00000015124|19	chr1	261401467	261401568
ENSRNOG00000015122|0	chr3	170631625	170631796
ENSRNOG00000015122|1	chr3	170634154	170634299
ENSRNOG00000015122|2	chr3	170636896	170637044
ENSRNOG00000015122|3	chr3	170637892	170637951
ENSRNOG00000015122|4	chr3	170642857	170642958
ENSRNOG00000015122|5	chr3	170645361	170645387
ENSRNOG00000015122|6	chr3	170646465	170646506
ENSRNOG00000015122|7	chr3	170647702	170647750
ENSRNOG00000015122|8	chr3	170649716	170650372
ENSRNOG00000015121|0	chr19	21560480	21560677
ENSRNOG00000015121|1	chr19	21588007	21589691
ENSRNOG00000015121|2	chr19	21598957	21599087
ENSRNOG00000015121|3	chr19	21600808	21600904
ENSRNOG00000015121|4	chr19	21603601	21603708
ENSRNOG00000015121|5	chr19	21605088	21605195
ENSRNOG00000015121|6	chr19	21606811	21607291
ENSRNOG00000003149|0	chr19	24947664	24948059
ENSRNOG00000003149|1	chr19	24948500	24948614
ENSRNOG00000003149|2	chr19	24948763	24948840
ENSRNOG00000003149|3	chr19	24948932	24949100
ENSRNOG00000003149|4	chr19	24949202	24949301
ENSRNOG00000003149|5	chr19	24949392	24949476
ENSRNOG00000003149|6	chr19	24952353	24952468
ENSRNOG00000003149|7	chr19	24952546	24952674
ENSRNOG00000003149|8	chr19	24952756	24952848
ENSRNOG00000003149|9	chr19	24954958	24955076
ENSRNOG00000003149|10	chr19	24955165	24955263
ENSRNOG00000003149|11	chr19	24955348	24955485
ENSRNOG00000003149|12	chr19	24957031	24957186
ENSRNOG00000003148|0	chr10	108311236	108311556
ENSRNOG00000003148|1	chr10	108312325	108312335
ENSRNOG00000003148|2	chr10	108314215	108314328
ENSRNOG00000003148|3	chr10	108321766	108321874
ENSRNOG00000003148|4	chr10	108324332	108324432
ENSRNOG00000003148|5	chr10	108358565	108358916
ENSRNOG00000003147|0	chr10	35751302	35752094
ENSRNOG00000003147|1	chr10	35753525	35753720
ENSRNOG00000003147|2	chr10	35753923	35754143
ENSRNOG00000003147|3	chr10	35755207	35755237
ENSRNOG00000003147|4	chr10	35755515	35755538
ENSRNOG00000003147|5	chr10	35756299	35756306
ENSRNOG00000003147|6	chr10	35758137	35758217
ENSRNOG00000003147|7	chr10	35759146	35759191
ENSRNOG00000003147|8	chr10	35759454	35759469
ENSRNOG00000003147|9	chr10	35759695	35759773
ENSRNOG00000003147|10	chr10	35759876	35760102
ENSRNOG00000003147|11	chr10	35760344	35760439
ENSRNOG00000003147|12	chr10	35762398	35762596
ENSRNOG00000003146|0	chr10	635532	635608
ENSRNOG00000003146|1	chr10	639172	639369
ENSRNOG00000003146|2	chr10	640598	640682
ENSRNOG00000003146|3	chr10	652504	652637
ENSRNOG00000003146|4	chr10	657304	658264
ENSRNOG00000003144|0	chr10	104731909	104732535
ENSRNOG00000003144|1	chr10	104744439	104745518
ENSRNOG00000003144|2	chr10	104748065	104748159
ENSRNOG00000003144|3	chr10	104750605	104750754
ENSRNOG00000003144|4	chr10	104752400	104754466
ENSRNOG00000003143|0	chr10	73442668	73442718
ENSRNOG00000003143|1	chr10	73444548	73444649
ENSRNOG00000003143|2	chr10	73444904	73445079
ENSRNOG00000003143|3	chr10	73445678	73445777
ENSRNOG00000003143|4	chr10	73449765	73449957
ENSRNOG00000003143|5	chr10	73450920	73450922
ENSRNOG00000003143|6	chr10	73453656	73453871
ENSRNOG00000015118|0	chr10	3577406	3577531
ENSRNOG00000015118|1	chr10	3597516	3597734
ENSRNOG00000015118|2	chr10	3599524	3599528
ENSRNOG00000015118|3	chr10	3599802	3599909
ENSRNOG00000015118|4	chr10	3658488	3658910
ENSRNOG00000015118|5	chr10	3696972	3698273
ENSRNOG00000015117|0	chr2	212793691	212793843
ENSRNOG00000015117|1	chr2	212796182	212796372
ENSRNOG00000015117|2	chr2	212800773	212800878
ENSRNOG00000015117|3	chr2	212802071	212802227
ENSRNOG00000015117|4	chr2	212802866	212803002
ENSRNOG00000015117|5	chr2	212807375	212807520
ENSRNOG00000015117|6	chr2	212808265	212808417
ENSRNOG00000015117|7	chr2	212809510	212809646
ENSRNOG00000015117|8	chr2	212812859	212814553
ENSRNOG00000015114|0	chr18	81550390	81550447
ENSRNOG00000015114|1	chr18	81550789	81550827
ENSRNOG00000015114|2	chr18	81550847	81551145
ENSRNOG00000015114|3	chr18	81551147	81551194
ENSRNOG00000015113|0	chr18	16420503	16421085
ENSRNOG00000015113|1	chr18	16427119	16427208
ENSRNOG00000015113|2	chr18	16431701	16431767
ENSRNOG00000015113|3	chr18	16433480	16433601
ENSRNOG00000015113|4	chr18	16433672	16434121
ENSRNOG00000015113|5	chr18	16437740	16437816
ENSRNOG00000015113|6	chr18	16439724	16439923
ENSRNOG00000015113|7	chr18	16441345	16441461
ENSRNOG00000015113|8	chr18	16444117	16444542
ENSRNOG00000015113|9	chr18	16447140	16447302
ENSRNOG00000015113|10	chr18	16449846	16449924
ENSRNOG00000015113|11	chr18	16453527	16453651
ENSRNOG00000015113|12	chr18	16457069	16457174
ENSRNOG00000015113|13	chr18	16460226	16460364
ENSRNOG00000015113|14	chr18	16464444	16464548
ENSRNOG00000015113|15	chr18	16465853	16466040
ENSRNOG00000015110|0	chr1	64855429	64855642
ENSRNOG00000015110|1	chr1	64858991	64859282
ENSRNOG00000015110|2	chr1	64864183	64864923
ENSRNOG00000015110|3	chr1	64865632	64865859
ENSRNOG00000015110|4	chr1	64868451	64868574
ENSRNOG00000015110|5	chr1	64882179	64883885
ENSRNOG00000003139|0	chrX	41503393	41503544
ENSRNOG00000003139|1	chrX	41509367	41509555
ENSRNOG00000003139|2	chrX	41509647	41509759
ENSRNOG00000003139|3	chrX	41512599	41512802
ENSRNOG00000003139|4	chrX	41512893	41513131
ENSRNOG00000003139|5	chrX	41514063	41514321
ENSRNOG00000003139|6	chrX	41514401	41514541
ENSRNOG00000003139|7	chrX	41515313	41515395
ENSRNOG00000003139|8	chrX	41515536	41515743
ENSRNOG00000003139|9	chrX	41520230	41520415
ENSRNOG00000003139|10	chrX	41520511	41520690
ENSRNOG00000003139|11	chrX	41520795	41520941
ENSRNOG00000003139|12	chrX	41521033	41521170
ENSRNOG00000003139|13	chrX	41522057	41522173
ENSRNOG00000003139|14	chrX	41522278	41522384
ENSRNOG00000003139|15	chrX	41527354	41527495
ENSRNOG00000003139|16	chrX	41532108	41532253
ENSRNOG00000003139|17	chrX	41532346	41532499
ENSRNOG00000003139|18	chrX	41533312	41533422
ENSRNOG00000003139|19	chrX	41544559	41544715
ENSRNOG00000003139|20	chrX	41545129	41545200
ENSRNOG00000003139|21	chrX	41545273	41545275
ENSRNOG00000003139|22	chrX	41545429	41545491
ENSRNOG00000003139|23	chrX	41545956	41546076
ENSRNOG00000003139|24	chrX	41546500	41546544
ENSRNOG00000003139|25	chrX	41546823	41546892
ENSRNOG00000003139|26	chrX	41547140	41547250
ENSRNOG00000003139|27	chrX	41547567	41547650
ENSRNOG00000003138|0	chr13	86809011	86809544
ENSRNOG00000003138|1	chr13	86809641	86809678
ENSRNOG00000003138|2	chr13	86811580	86811720
ENSRNOG00000003138|3	chr13	86814317	86814439
ENSRNOG00000003138|4	chr13	86815054	86815308
ENSRNOG00000003138|5	chr13	86816629	86816886
ENSRNOG00000003138|6	chr13	86818277	86818297
ENSRNOG00000003138|7	chr13	86823441	86823606
ENSRNOG00000003138|8	chr13	86898530	86899217
ENSRNOG00000003138|9	chr13	86901067	86901321
ENSRNOG00000003138|10	chr13	86905922	86906179
ENSRNOG00000003138|11	chr13	86906806	86906826
ENSRNOG00000003138|12	chr13	86907617	86907742
ENSRNOG00000003138|13	chr13	86911550	86911743
ENSRNOG00000003138|14	chr13	86920631	86921316
ENSRNOG00000003138|15	chr13	86923142	86923396
ENSRNOG00000003138|16	chr13	86927900	86928157
ENSRNOG00000003138|17	chr13	86928781	86928801
ENSRNOG00000003138|18	chr13	86929596	86929680
ENSRNOG00000003138|19	chr13	86942772	86943026
ENSRNOG00000003138|20	chr13	86947597	86947854
ENSRNOG00000003138|21	chr13	86948483	86948503
ENSRNOG00000003138|22	chr13	86949285	86949398
ENSRNOG00000003137|0	chr10	10697736	10697784
ENSRNOG00000003137|1	chr10	10698979	10699166
ENSRNOG00000003137|2	chr10	10702170	10702295
ENSRNOG00000003137|3	chr10	10702364	10702445
ENSRNOG00000003137|4	chr10	10704103	10704240
ENSRNOG00000003137|5	chr10	10704376	10704493
ENSRNOG00000003137|6	chr10	10704583	10704678
ENSRNOG00000003137|7	chr10	10706327	10706423
ENSRNOG00000003137|8	chr10	10707073	10707124
ENSRNOG00000003137|9	chr10	10707213	10707561
ENSRNOG00000003136|0	chr13	86775185	86775379
ENSRNOG00000003136|1	chr13	86775858	86776090
ENSRNOG00000003136|2	chr13	86778641	86778925
ENSRNOG00000003136|3	chr13	86779843	86780109
ENSRNOG00000003136|4	chr13	86780569	86780742
ENSRNOG00000003136|5	chr13	86785203	86785281
ENSRNOG00000003135|0	chr13	86764668	86765095
ENSRNOG00000003135|1	chr13	86765248	86765526
ENSRNOG00000003135|2	chr13	86766038	86766304
ENSRNOG00000003135|3	chr13	86769123	86769377
ENSRNOG00000003135|4	chr13	86769722	86769742
ENSRNOG00000003135|5	chr13	86770011	86770041
ENSRNOG00000003134|0	chr14	20381545	20381788
ENSRNOG00000003134|1	chr14	20382443	20382522
ENSRNOG00000003134|2	chr14	20384816	20384912
ENSRNOG00000003134|3	chr14	20389300	20389461
ENSRNOG00000003134|4	chr14	20392370	20392543
ENSRNOG00000003134|5	chr14	20395057	20395125
ENSRNOG00000003134|6	chr14	20403934	20404006
ENSRNOG00000003134|7	chr14	20405074	20405252
ENSRNOG00000003134|8	chr14	20413251	20413412
ENSRNOG00000003134|9	chr14	20415513	20415626
ENSRNOG00000003134|10	chr14	20432150	20432341
ENSRNOG00000003134|11	chr14	20440139	20440209
ENSRNOG00000003134|12	chr14	20453930	20454201
ENSRNOG00000003134|13	chr14	20460342	20460475
ENSRNOG00000003134|14	chr14	20475008	20475182
ENSRNOG00000003134|15	chr14	20477734	20477847
ENSRNOG00000003134|16	chr14	20478469	20478623
ENSRNOG00000003134|17	chr14	20481126	20481213
ENSRNOG00000003134|18	chr14	20487879	20488036
ENSRNOG00000003134|19	chr14	20537181	20537257
ENSRNOG00000003134|20	chr14	20573253	20573432
ENSRNOG00000003134|21	chr14	20580301	20580461
ENSRNOG00000003134|22	chr14	20591390	20591525
ENSRNOG00000003134|23	chr14	20672130	20672309
ENSRNOG00000003134|24	chr14	20692000	20692073
ENSRNOG00000003134|25	chr14	20739165	20739216
ENSRNOG00000003133|0	chrX	59981442	59981507
ENSRNOG00000003133|1	chrX	59981509	59981979
ENSRNOG00000003133|2	chrX	59981996	59982076
ENSRNOG00000003133|3	chrX	59982081	59982116
ENSRNOG00000003133|4	chrX	59982119	59982160
ENSRNOG00000003133|5	chrX	59982294	59982312
ENSRNOG00000003133|6	chrX	59982621	59982631
ENSRNOG00000003132|0	chr7	1509023	1509427
ENSRNOG00000003132|1	chr7	1510202	1510366
ENSRNOG00000003132|2	chr7	1510889	1510969
ENSRNOG00000003132|3	chr7	1514485	1516128
ENSRNOG00000003131|0	chr10	13761192	13761206
ENSRNOG00000003131|1	chr10	13761378	13761497
ENSRNOG00000003131|2	chr10	13761579	13761710
ENSRNOG00000003131|3	chr10	13761793	13761912
ENSRNOG00000003131|4	chr10	13762091	13762213
ENSRNOG00000003131|5	chr10	13762302	13762418
ENSRNOG00000003131|6	chr10	13762508	13762547
ENSRNOG00000003131|7	chr10	13763150	13763232
ENSRNOG00000003131|8	chr10	13763395	13763522
ENSRNOG00000003131|9	chr10	13763603	13763651
ENSRNOG00000003131|10	chr10	13763844	13763917
ENSRNOG00000003131|11	chr10	13763994	13764211
ENSRNOG00000003131|12	chr10	13764718	13764852
ENSRNOG00000003131|13	chr10	13764961	13765144
ENSRNOG00000003131|14	chr10	13765685	13765718
ENSRNOG00000003131|15	chr10	13765883	13765975
ENSRNOG00000003131|16	chr10	13766432	13766548
ENSRNOG00000003131|17	chr10	13768353	13768447
ENSRNOG00000003131|18	chr10	13770424	13770481
ENSRNOG00000003131|19	chr10	13770735	13770812
ENSRNOG00000015109|0	chr16	62308482	62309983
ENSRNOG00000015109|1	chr16	62313816	62313938
ENSRNOG00000015109|2	chr16	62316619	62316689
ENSRNOG00000015109|3	chr16	62318040	62318162
ENSRNOG00000015109|4	chr16	62322139	62322276
ENSRNOG00000015109|5	chr16	62324045	62324086
ENSRNOG00000015109|6	chr16	62327047	62327121
ENSRNOG00000015109|7	chr16	62328635	62330075
ENSRNOG00000015107|0	chr7	137602394	137602875
ENSRNOG00000015107|1	chr7	137602976	137603084
ENSRNOG00000015107|2	chr7	137603173	137603246
ENSRNOG00000015107|3	chr7	137603436	137603721
ENSRNOG00000015107|4	chr7	137605327	137605457
ENSRNOG00000015107|5	chr7	137605541	137605677
ENSRNOG00000015107|6	chr7	137607942	137609082
ENSRNOG00000015107|7	chr7	137609229	137609356
ENSRNOG00000015107|8	chr7	137609431	137609563
ENSRNOG00000015107|9	chr7	137610067	137610197
ENSRNOG00000015107|10	chr7	137610307	137610482
ENSRNOG00000015107|11	chr7	137610588	137610663
ENSRNOG00000015107|12	chr7	137611392	137611551
ENSRNOG00000015107|13	chr7	137611708	137611875
ENSRNOG00000015107|14	chr7	137611999	137612139
ENSRNOG00000015107|15	chr7	137612241	137612786
ENSRNOG00000015107|16	chr7	137613447	137613676
ENSRNOG00000015107|17	chr7	137615075	137615123
ENSRNOG00000015107|18	chr7	137615226	137615458
ENSRNOG00000015107|19	chr7	137615555	137615621
ENSRNOG00000015107|20	chr7	137615718	137615809
ENSRNOG00000015107|21	chr7	137615944	137616057
ENSRNOG00000015107|22	chr7	137616471	137616496
ENSRNOG00000015107|23	chr7	137617245	137617284
ENSRNOG00000015107|24	chr7	137617854	137618217
ENSRNOG00000015107|25	chr7	137618398	137619600
ENSRNOG00000015107|26	chr7	137619708	137619789
ENSRNOG00000015107|27	chr7	137619965	137620101
ENSRNOG00000015107|28	chr7	137620213	137620359
ENSRNOG00000015107|29	chr7	137620458	137620921
ENSRNOG00000015107|30	chr7	137620997	137622272
ENSRNOG00000015107|31	chr7	137622355	137622405
ENSRNOG00000015107|32	chr7	137622594	137622667
ENSRNOG00000015107|33	chr7	137622747	137622988
ENSRNOG00000015107|34	chr7	137623188	137623272
ENSRNOG00000015107|35	chr7	137623357	137623514
ENSRNOG00000015107|36	chr7	137623683	137623908
ENSRNOG00000015107|37	chr7	137623957	137624043
ENSRNOG00000015107|38	chr7	137624211	137624328
ENSRNOG00000015107|39	chr7	137624409	137624539
ENSRNOG00000015107|40	chr7	137624707	137624841
ENSRNOG00000015107|41	chr7	137624930	137625049
ENSRNOG00000015107|42	chr7	137625262	137625493
ENSRNOG00000015107|43	chr7	137625548	137625603
ENSRNOG00000015107|44	chr7	137626184	137626293
ENSRNOG00000015107|45	chr7	137626381	137626545
ENSRNOG00000015107|46	chr7	137626728	137626909
ENSRNOG00000015107|47	chr7	137627768	137627872
ENSRNOG00000015107|48	chr7	137628969	137629079
ENSRNOG00000015107|49	chr7	137629352	137629468
ENSRNOG00000015107|50	chr7	137630106	137630583
ENSRNOG00000015107|51	chr7	137630611	137631214
ENSRNOG00000015107|52	chr7	137631304	137631862
ENSRNOG00000015106|0	chr2	53363852	53364166
ENSRNOG00000015106|1	chr2	53364168	53364209
ENSRNOG00000015106|2	chr2	53364212	53364874
ENSRNOG00000015106|3	chr2	53364886	53365047
ENSRNOG00000015106|4	chr2	53365050	53365241
ENSRNOG00000015105|0	chr5	79471061	79471437
ENSRNOG00000015105|1	chr5	79474745	79474843
ENSRNOG00000015105|2	chr5	79483381	79483611
ENSRNOG00000015105|3	chr5	79485087	79485112
ENSRNOG00000015105|4	chr5	79490681	79490805
ENSRNOG00000015105|5	chr5	79491913	79493237
ENSRNOG00000015101|0	chr17	29644793	29645103
ENSRNOG00000015101|1	chr17	29668509	29668563
ENSRNOG00000015101|2	chr17	29669360	29669481
ENSRNOG00000015101|3	chr17	29671678	29671757
ENSRNOG00000015101|4	chr17	29673485	29673617
ENSRNOG00000015101|5	chr17	29675753	29675924
ENSRNOG00000015101|6	chr17	29676238	29676405
ENSRNOG00000015101|7	chr17	29678088	29678399
ENSRNOG00000015101|8	chr17	29683135	29683307
ENSRNOG00000015101|9	chr17	29685177	29685319
ENSRNOG00000015101|10	chr17	29689261	29689392
ENSRNOG00000015101|11	chr17	29691928	29692002
ENSRNOG00000015101|12	chr17	29694314	29694436
ENSRNOG00000015101|13	chr17	29697734	29698155
ENSRNOG00000003129|0	chr10	45790582	45791333
ENSRNOG00000003129|1	chr10	45794447	45794551
ENSRNOG00000003129|2	chr10	45794782	45794790
ENSRNOG00000003129|3	chr10	45795412	45795519
ENSRNOG00000003129|4	chr10	45795943	45796075
ENSRNOG00000003129|5	chr10	45801334	45801410
ENSRNOG00000003129|6	chr10	45804454	45804631
ENSRNOG00000003129|7	chr10	45804905	45805284
ENSRNOG00000003129|8	chr10	45805631	45805736
ENSRNOG00000003129|9	chr10	45807319	45807452
ENSRNOG00000003127|0	chr7	1495475	1496626
ENSRNOG00000003127|1	chr7	1496970	1497060
ENSRNOG00000003125|0	chr10	10683729	10683963
ENSRNOG00000003125|1	chr10	10684062	10684133
ENSRNOG00000003125|2	chr10	10684908	10684990
ENSRNOG00000003125|3	chr10	10685123	10685177
ENSRNOG00000003125|4	chr10	10685661	10685741
ENSRNOG00000003125|5	chr10	10686345	10686440
ENSRNOG00000003125|6	chr10	10686727	10686825
ENSRNOG00000003125|7	chr10	10687126	10687239
ENSRNOG00000003125|8	chr10	10687332	10687381
ENSRNOG00000003125|9	chr10	10687472	10687598
ENSRNOG00000003125|10	chr10	10687831	10688347
ENSRNOG00000003123|0	chr10	62613169	62613267
ENSRNOG00000003123|1	chr10	62614488	62614574
ENSRNOG00000003123|2	chr10	62618377	62618508
ENSRNOG00000003123|3	chr10	62619263	62619439
ENSRNOG00000003123|4	chr10	62622049	62622181
ENSRNOG00000003123|5	chr10	62623814	62624026
ENSRNOG00000003123|6	chr10	62624168	62624316
ENSRNOG00000003123|7	chr10	62624631	62624770
ENSRNOG00000003123|8	chr10	62624915	62625107
ENSRNOG00000003123|9	chr10	62625232	62625300
ENSRNOG00000003123|10	chr10	62627033	62627135
ENSRNOG00000003123|11	chr10	62628288	62628420
ENSRNOG00000003123|12	chr10	62630741	62630833
ENSRNOG00000003123|13	chr10	62630978	62630985
ENSRNOG00000003123|14	chr10	62632350	62632352
ENSRNOG00000003123|15	chr10	62632924	62632950
ENSRNOG00000003123|16	chr10	62636232	62636247
ENSRNOG00000003123|17	chr10	62640996	62641084
ENSRNOG00000003123|18	chr10	62654680	62654788
ENSRNOG00000003123|19	chr10	62655414	62655492
ENSRNOG00000003123|20	chr10	62656521	62656565
ENSRNOG00000003122|0	chrX	90336002	90336528
ENSRNOG00000003122|1	chrX	90358281	90358386
ENSRNOG00000003122|2	chrX	90447250	90447344
ENSRNOG00000003122|3	chrX	90450223	90450395
ENSRNOG00000003122|4	chrX	90473458	90473566
ENSRNOG00000003122|5	chrX	90474089	90474166
ENSRNOG00000003122|6	chrX	90477675	90477787
ENSRNOG00000003122|7	chrX	90537681	90537822
ENSRNOG00000003122|8	chrX	90539413	90539543
ENSRNOG00000003122|9	chrX	90543485	90543537
ENSRNOG00000003122|10	chrX	90544068	90544504
ENSRNOG00000003121|0	chr10	62500853	62501173
ENSRNOG00000003121|1	chr10	62518786	62518950
ENSRNOG00000003121|2	chr10	62573628	62574952
ENSRNOG00000003120|0	chr13	46863396	46863761
ENSRNOG00000003120|1	chr13	46866969	46867942
ENSRNOG00000003120|2	chr13	46874096	46874172
ENSRNOG00000003119|0	chr14	20166181	20166300
ENSRNOG00000003119|1	chr14	20176913	20176982
ENSRNOG00000003119|2	chr14	20177979	20178111
ENSRNOG00000003119|3	chr14	20180038	20180249
ENSRNOG00000003119|4	chr14	20182450	20182582
ENSRNOG00000003119|5	chr14	20182992	20183086
ENSRNOG00000003119|6	chr14	20186136	20186265
ENSRNOG00000003119|7	chr14	20187378	20187580
ENSRNOG00000003119|8	chr14	20189909	20190038
ENSRNOG00000003119|9	chr14	20190473	20190570
ENSRNOG00000003119|10	chr14	20192337	20192469
ENSRNOG00000003119|11	chr14	20197025	20197084
ENSRNOG00000003119|12	chr14	20201455	20201613
ENSRNOG00000003117|0	chr10	96881373	96881536
ENSRNOG00000003117|1	chr10	96887671	96887730
ENSRNOG00000003117|2	chr10	96887819	96887947
ENSRNOG00000003117|3	chr10	96888476	96888583
ENSRNOG00000003117|4	chr10	96891132	96891236
ENSRNOG00000003117|5	chr10	96893810	96893959
ENSRNOG00000003117|6	chr10	96894042	96894176
ENSRNOG00000003117|7	chr10	96895258	96895370
ENSRNOG00000003117|8	chr10	96896006	96896180
ENSRNOG00000003117|9	chr10	96897920	96897997
ENSRNOG00000003117|10	chr10	96905337	96905414
ENSRNOG00000003117|11	chr10	96906991	96907258
ENSRNOG00000003116|0	chr10	62486391	62486480
ENSRNOG00000003116|1	chr10	62486635	62486775
ENSRNOG00000003116|2	chr10	62487124	62487202
ENSRNOG00000003116|3	chr10	62488195	62488295
ENSRNOG00000003116|4	chr10	62488407	62488563
ENSRNOG00000003116|5	chr10	62489077	62489145
ENSRNOG00000003116|6	chr10	62491041	62491162
ENSRNOG00000003116|7	chr10	62491267	62491424
ENSRNOG00000003116|8	chr10	62491935	62492058
ENSRNOG00000003114|0	chr11	63772145	63773075
ENSRNOG00000003114|1	chr11	63775677	63775781
ENSRNOG00000003114|2	chr11	63778941	63779063
ENSRNOG00000003114|3	chr11	63784147	63784334
ENSRNOG00000003114|4	chr11	63787886	63788118
ENSRNOG00000003114|5	chr11	63790138	63790536
ENSRNOG00000003114|6	chr11	63797823	63797917
ENSRNOG00000003111|0	chr10	62485113	62485819
ENSRNOG00000003111|1	chr10	62486048	62486231
ENSRNOG00000003110|0	chrX	79036635	79037871
ENSRNOG00000003110|1	chrX	79040098	79040204
ENSRNOG00000003109|0	chr10	104674002	104676204
ENSRNOG00000003109|1	chr10	104677446	104677809
ENSRNOG00000003109|2	chr10	104680322	104680503
ENSRNOG00000003108|0	chr10	92276972	92277109
ENSRNOG00000003108|1	chr10	92277375	92277506
ENSRNOG00000003108|2	chr10	92277728	92277848
ENSRNOG00000003108|3	chr10	92277921	92277934
ENSRNOG00000003108|4	chr10	92277936	92278005
ENSRNOG00000003108|5	chr10	92278305	92278425
ENSRNOG00000003108|6	chr10	92278666	92278768
ENSRNOG00000003108|7	chr10	92279107	92279337
ENSRNOG00000003108|8	chr10	92279924	92280063
ENSRNOG00000003108|9	chr10	92285348	92285470
ENSRNOG00000003105|0	chr10	104648142	104648180
ENSRNOG00000003105|1	chr10	104649758	104649838
ENSRNOG00000003105|2	chr10	104661903	104662013
ENSRNOG00000003105|3	chr10	104662746	104662833
ENSRNOG00000003105|4	chr10	104663113	104663253
ENSRNOG00000003105|5	chr10	104664067	104664071
ENSRNOG00000003105|6	chr10	104664303	104664428
ENSRNOG00000003105|7	chr10	104664754	104664948
ENSRNOG00000003105|8	chr10	104665225	104665371
ENSRNOG00000003105|9	chr10	104666282	104666404
ENSRNOG00000003105|10	chr10	104668227	104668392
ENSRNOG00000003105|11	chr10	104668945	104669119
ENSRNOG00000003105|12	chr10	104669249	104669444
ENSRNOG00000003105|13	chr10	104669859	104670129
ENSRNOG00000003105|14	chr10	104670220	104670263
ENSRNOG00000003105|15	chr10	104670333	104670341
ENSRNOG00000003105|16	chr10	104670460	104670505
ENSRNOG00000003105|17	chr10	104670568	104670592
ENSRNOG00000003105|18	chr10	104670983	104671124
ENSRNOG00000003105|19	chr10	104671366	104671447
ENSRNOG00000003105|20	chr10	104671609	104671696
ENSRNOG00000003105|21	chr10	104672804	104672991
ENSRNOG00000003105|22	chr10	104673421	104673580
ENSRNOG00000003105|23	chr10	104673802	104674120
ENSRNOG00000003104|0	chr10	48764894	48765115
ENSRNOG00000003104|1	chr10	48767493	48767790
ENSRNOG00000003104|2	chr10	48769389	48769398
ENSRNOG00000003104|3	chr10	48770160	48770293
ENSRNOG00000003104|4	chr10	48771912	48772202
ENSRNOG00000003104|5	chr10	48773359	48773657
ENSRNOG00000003104|6	chr10	48775590	48775763
ENSRNOG00000003104|7	chr10	48776008	48776163
ENSRNOG00000003104|8	chr10	48776732	48776830
ENSRNOG00000003104|9	chr10	48778504	48778574
ENSRNOG00000003104|10	chr10	48779139	48779304
ENSRNOG00000003104|11	chr10	48780712	48780778
ENSRNOG00000003104|12	chr10	48781523	48781851
ENSRNOG00000003104|13	chr10	48783245	48783372
ENSRNOG00000003104|14	chr10	48784217	48784296
ENSRNOG00000003104|15	chr10	48785954	48786148
ENSRNOG00000003103|0	chr13	97814439	97814599
ENSRNOG00000003103|1	chr13	97814819	97814941
ENSRNOG00000003103|2	chr13	97815044	97815124
ENSRNOG00000003103|3	chr13	97816296	97816464
ENSRNOG00000003103|4	chr13	97817376	97817501
ENSRNOG00000003103|5	chr13	97818573	97818676
ENSRNOG00000003103|6	chr13	97819321	97819512
ENSRNOG00000003103|7	chr13	97822195	97822249
ENSRNOG00000003103|8	chr13	97825478	97825674
ENSRNOG00000003103|9	chr13	97828908	97828995
ENSRNOG00000003103|10	chr13	97828997	97829023
ENSRNOG00000003103|11	chr13	97829025	97829099
ENSRNOG00000003103|12	chr13	97829489	97829572
ENSRNOG00000003103|13	chr13	97832124	97832339
ENSRNOG00000003103|14	chr13	97834696	97834860
ENSRNOG00000003100|0	chr13	86737094	86737497
ENSRNOG00000003100|1	chr13	86742109	86742295
ENSRNOG00000003100|2	chr13	86742562	86742658
ENSRNOG00000003100|3	chr13	86742998	86743116
ENSRNOG00000003100|4	chr13	86743464	86743577
ENSRNOG00000003100|5	chr13	86745828	86746186
ENSRNOG00000034299|0	chr3	71549094	71549993
ENSRNOG00000034299|1	chr3	71550706	71550723
ENSRNOG00000034298|0	chr3	106552709	106552819
ENSRNOG00000034298|1	chr3	106552927	106553103
ENSRNOG00000034298|2	chr3	106553265	106553454
ENSRNOG00000034298|3	chr3	106553582	106553799
ENSRNOG00000034298|4	chr3	106554060	106554224
ENSRNOG00000034298|5	chr3	106554372	106554566
ENSRNOG00000034298|6	chr3	106554809	106555019
ENSRNOG00000034298|7	chr3	106555141	106555337
ENSRNOG00000034298|8	chr3	106556149	106556361
ENSRNOG00000034298|9	chr3	106556586	106556772
ENSRNOG00000034298|10	chr3	106556882	106557117
ENSRNOG00000034298|11	chr3	106557207	106557344
ENSRNOG00000034298|12	chr3	106558038	106558184
ENSRNOG00000034298|13	chr3	106558283	106558373
ENSRNOG00000034298|14	chr3	106559253	106559425
ENSRNOG00000034298|15	chr3	106559957	106560034
ENSRNOG00000034298|16	chr3	106560253	106560441
ENSRNOG00000034298|17	chr3	106560644	106560772
ENSRNOG00000034298|18	chr3	106563655	106563669
ENSRNOG00000034298|19	chr3	106564208	106564333
ENSRNOG00000034298|20	chr3	106565122	106565136
ENSRNOG00000034298|21	chr3	106567604	106567726
ENSRNOG00000034298|22	chr3	106570598	106570651
ENSRNOG00000034298|23	chr3	106570882	106571082
ENSRNOG00000034298|24	chr3	106578601	106578753
ENSRNOG00000034298|25	chr3	106579853	106579903
ENSRNOG00000034298|26	chr3	106581785	106582009
ENSRNOG00000034298|27	chr3	106582095	106582295
ENSRNOG00000034298|28	chr3	106582395	106582548
ENSRNOG00000034298|29	chr3	106582782	106583014
ENSRNOG00000034298|30	chr3	106583116	106583254
ENSRNOG00000034298|31	chr3	106584871	106585502
ENSRNOG00000034298|32	chr3	106586298	106586526
ENSRNOG00000034298|33	chr3	106586946	106587103
ENSRNOG00000034298|34	chr3	106588503	106588619
ENSRNOG00000034298|35	chr3	106590102	106590121
ENSRNOG00000034298|36	chr3	106590625	106590792
ENSRNOG00000034298|37	chr3	106590954	106591148
ENSRNOG00000034297|0	chr19	40328081	40328328
ENSRNOG00000034297|1	chr19	40328347	40328401
ENSRNOG00000034296|0	chr1	165239727	165240665
ENSRNOG00000034292|0	chr6	138566978	138567023
ENSRNOG00000034292|1	chr6	138567108	138567439
ENSRNOG00000034290|0	chr5	59238899	59239321
ENSRNOG00000034290|1	chr5	59239405	59239581
ENSRNOG00000034290|2	chr5	59239678	59239798
ENSRNOG00000034290|3	chr5	59239887	59240001
ENSRNOG00000034289|0	chr14	7547679	7548068
ENSRNOG00000034288|0	chr15	33342265	33342392
ENSRNOG00000034288|1	chr15	33342405	33342732
ENSRNOG00000034288|2	chr15	33343330	33343356
ENSRNOG00000034287|0	chr12	25399842	25400150
ENSRNOG00000034286|0	chr1	1498164	1498331
ENSRNOG00000034286|1	chr1	1499885	1500008
ENSRNOG00000034286|2	chr1	1500692	1500699
ENSRNOG00000034283|0	chr8	16256159	16257106
ENSRNOG00000034282|0	chr7	15803946	15804086
ENSRNOG00000034282|1	chr7	15804088	15804249
ENSRNOG00000034282|2	chr7	15805458	15805472
ENSRNOG00000034282|3	chr7	15807337	15807451
ENSRNOG00000034282|4	chr7	15807527	15807705
ENSRNOG00000034282|5	chr7	15807708	15807784
ENSRNOG00000034282|6	chr7	15807812	15807867
ENSRNOG00000034282|7	chr7	15807884	15808255
ENSRNOG00000034282|8	chr7	15808452	15808498
ENSRNOG00000034282|9	chr7	15808758	15808955
ENSRNOG00000034281|0	chr3	153481261	153481521
ENSRNOG00000034280|0	chr10	36577387	36578310
ENSRNOG00000034279|0	chr11	42395097	42396050
ENSRNOG00000034277|0	chr15	105875515	105876048
ENSRNOG00000034276|0	chr3	70647905	70648870
ENSRNOG00000034275|0	chr16	75532992	75533121
ENSRNOG00000034275|1	chr16	75536636	75536796
ENSRNOG00000034273|0	chr3	74533124	74534053
ENSRNOG00000034272|0	chr8	67024576	67024713
ENSRNOG00000034272|1	chr8	67025248	67025767
ENSRNOG00000034272|2	chr8	67028425	67028462
ENSRNOG00000034272|3	chr8	67030763	67030905
ENSRNOG00000034272|4	chr8	67035151	67035331
ENSRNOG00000034272|5	chr8	67036580	67036710
ENSRNOG00000034272|6	chr8	67038909	67039069
ENSRNOG00000034272|7	chr8	67044979	67045052
ENSRNOG00000034272|8	chr8	67055597	67055702
ENSRNOG00000034272|9	chr8	67062412	67062546
ENSRNOG00000034272|10	chr8	67063331	67063421
ENSRNOG00000034272|11	chr8	67065348	67065395
ENSRNOG00000034272|12	chr8	67065606	67065690
ENSRNOG00000034272|13	chr8	67094775	67095223
ENSRNOG00000034272|14	chr8	67095477	67095496
ENSRNOG00000034272|15	chr8	67122981	67123020
ENSRNOG00000034271|0	chr2	709950	710545
ENSRNOG00000034270|0	chr6	141845195	141845496
ENSRNOG00000034270|1	chr6	141845578	141845761
ENSRNOG00000034270|2	chr6	141851534	141851576
ENSRNOG00000034270|3	chr6	141855499	141855793
ENSRNOG00000034270|4	chr6	141880698	141880764
ENSRNOG00000034270|5	chr6	141880786	141881101
ENSRNOG00000034270|6	chr6	141889375	141889438
ENSRNOG00000022298|0	chr14	17250640	17250769
ENSRNOG00000022298|1	chr14	17252146	17252272
ENSRNOG00000022298|2	chr14	17252365	17252437
ENSRNOG00000022298|3	chr14	17252692	17253487
ENSRNOG00000022297|0	chr7	55751624	55752162
ENSRNOG00000022297|1	chr7	55782133	55782260
ENSRNOG00000022297|2	chr7	55806768	55807076
ENSRNOG00000022296|0	chr7	122105019	122105945
ENSRNOG00000022296|1	chr7	122106541	122106657
ENSRNOG00000022296|2	chr7	122108436	122108562
ENSRNOG00000022296|3	chr7	122110521	122110706
ENSRNOG00000022296|4	chr7	122111519	122111579
ENSRNOG00000022296|5	chr7	122113039	122113248
ENSRNOG00000022296|6	chr7	122113495	122113560
ENSRNOG00000022296|7	chr7	122115152	122115384
ENSRNOG00000022296|8	chr7	122115738	122116003
ENSRNOG00000034269|0	chr5	145713450	145713862
ENSRNOG00000034269|1	chr5	145714600	145714804
ENSRNOG00000034269|2	chr5	145716379	145716404
ENSRNOG00000034269|3	chr5	145716441	145716542
ENSRNOG00000034269|4	chr5	145718390	145718524
ENSRNOG00000034269|5	chr5	145719237	145719284
ENSRNOG00000034269|6	chr5	145722186	145722276
ENSRNOG00000034269|7	chr5	145723818	145723930
ENSRNOG00000034269|8	chr5	145723935	145723977
ENSRNOG00000034269|9	chr5	145729853	145730037
ENSRNOG00000034269|10	chr5	145731726	145731859
ENSRNOG00000034269|11	chr5	145732541	145732663
ENSRNOG00000034269|12	chr5	145733862	145733981
ENSRNOG00000034269|13	chr5	145735179	145735326
ENSRNOG00000034269|14	chr5	145735441	145735528
ENSRNOG00000034269|15	chr5	145740358	145740492
ENSRNOG00000034269|16	chr5	145761768	145761904
ENSRNOG00000034269|17	chr5	145762797	145763005
ENSRNOG00000034269|18	chr5	145764865	145764985
ENSRNOG00000034269|19	chr5	145773310	145773470
ENSRNOG00000034268|0	chr7	138444520	138444701
ENSRNOG00000034268|1	chr7	138445339	138445526
ENSRNOG00000034268|2	chr7	138445818	138445860
ENSRNOG00000034268|3	chr7	138445959	138446081
ENSRNOG00000034268|4	chr7	138446517	138446639
ENSRNOG00000034268|5	chr7	138447546	138447662
ENSRNOG00000034268|6	chr7	138448721	138448822
ENSRNOG00000034268|7	chr7	138449055	138449216
ENSRNOG00000034268|8	chr7	138449337	138449434
ENSRNOG00000034268|9	chr7	138450594	138450729
ENSRNOG00000034268|10	chr7	138452187	138452309
ENSRNOG00000034268|11	chr7	138453287	138453388
ENSRNOG00000034268|12	chr7	138453492	138455060
ENSRNOG00000034266|0	chr12	35633653	35633839
ENSRNOG00000034266|1	chr12	35635253	35635263
ENSRNOG00000034266|2	chr12	35636607	35636679
ENSRNOG00000034266|3	chr12	35637298	35637320
ENSRNOG00000034266|4	chr12	35642016	35642051
ENSRNOG00000034266|5	chr12	35642091	35642110
ENSRNOG00000034266|6	chr12	35642169	35642238
ENSRNOG00000034266|7	chr12	35642695	35642727
ENSRNOG00000034266|8	chr12	35643268	35643359
ENSRNOG00000034266|9	chr12	35643387	35643445
ENSRNOG00000034266|10	chr12	35644250	35644270
ENSRNOG00000034266|11	chr12	35645098	35645318
ENSRNOG00000034266|12	chr12	35647915	35647989
ENSRNOG00000034266|13	chr12	35649691	35649883
ENSRNOG00000034266|14	chr12	35651067	35651270
ENSRNOG00000034266|15	chr12	35652364	35652554
ENSRNOG00000034265|0	chr15	4628257	4628485
ENSRNOG00000034265|1	chr15	4628928	4629059
ENSRNOG00000034265|2	chr15	4630447	4630606
ENSRNOG00000034265|3	chr15	4630774	4630789
ENSRNOG00000034262|0	chr7	136905308	136906261
ENSRNOG00000034260|0	chr1	68176590	68177507
ENSRNOG00000022289|0	chr1	206697249	206698280
ENSRNOG00000022289|1	chr1	206698579	206698720
ENSRNOG00000022289|2	chr1	206698821	206698997
ENSRNOG00000022289|3	chr1	206699483	206699671
ENSRNOG00000022289|4	chr1	206701362	206701541
ENSRNOG00000022289|5	chr1	206704354	206704457
ENSRNOG00000022288|0	chr5	153157638	153157741
ENSRNOG00000022288|1	chr5	153158848	153158998
ENSRNOG00000022288|2	chr5	153160017	153160113
ENSRNOG00000022288|3	chr5	153163969	153164037
ENSRNOG00000022288|4	chr5	153164465	153164603
ENSRNOG00000022288|5	chr5	153165503	153165616
ENSRNOG00000022288|6	chr5	153170386	153170477
ENSRNOG00000022288|7	chr5	153172282	153172452
ENSRNOG00000022288|8	chr5	153174264	153174418
ENSRNOG00000022288|9	chr5	153178081	153178179
ENSRNOG00000022286|0	chrX	90847975	90848087
ENSRNOG00000022286|1	chrX	90849167	90849314
ENSRNOG00000022286|2	chrX	90849492	90849552
ENSRNOG00000022286|3	chrX	90850377	90850513
ENSRNOG00000022286|4	chrX	90850804	90850862
ENSRNOG00000022286|5	chrX	90851338	90851500
ENSRNOG00000022286|6	chrX	90851570	90851581
ENSRNOG00000022285|0	chrX	83020883	83021171
ENSRNOG00000022285|1	chrX	83021193	83021332
ENSRNOG00000022285|2	chrX	83021415	83021480
ENSRNOG00000022283|0	chr20	6814056	6814713
ENSRNOG00000022283|1	chr20	6817784	6818020
ENSRNOG00000022283|2	chr20	6820917	6820962
ENSRNOG00000022283|3	chr20	6823816	6824223
ENSRNOG00000022282|0	chr7	136679219	136679502
ENSRNOG00000022282|1	chr7	136679949	136680191
ENSRNOG00000022282|2	chr7	136680487	136680674
ENSRNOG00000022282|3	chr7	136680851	136681139
ENSRNOG00000022282|4	chr7	136681441	136681548
ENSRNOG00000022282|5	chr7	136681959	136682012
ENSRNOG00000022282|6	chr7	136682251	136682358
ENSRNOG00000022282|7	chr7	136682471	136682524
ENSRNOG00000022282|8	chr7	136682709	136682816
ENSRNOG00000022282|9	chr7	136682957	136683010
ENSRNOG00000022282|10	chr7	136683225	136683332
ENSRNOG00000022282|11	chr7	136683556	136683663
ENSRNOG00000022282|12	chr7	136683836	136683997
ENSRNOG00000022282|13	chr7	136684675	136684728
ENSRNOG00000022282|14	chr7	136685143	136685196
ENSRNOG00000022282|15	chr7	136685680	136685787
ENSRNOG00000022282|16	chr7	136686071	136686124
ENSRNOG00000022282|17	chr7	136686426	136686479
ENSRNOG00000022282|18	chr7	136686841	136686894
ENSRNOG00000022282|19	chr7	136687158	136687211
ENSRNOG00000022282|20	chr7	136687573	136687680
ENSRNOG00000022282|21	chr7	136687951	136688049
ENSRNOG00000022282|22	chr7	136688194	136688238
ENSRNOG00000022282|23	chr7	136688456	136688509
ENSRNOG00000022282|24	chr7	136688716	136688769
ENSRNOG00000022282|25	chr7	136689050	136689103
ENSRNOG00000022282|26	chr7	136689490	136689543
ENSRNOG00000022282|27	chr7	136689893	136689991
ENSRNOG00000022282|28	chr7	136690491	136690544
ENSRNOG00000022282|29	chr7	136690671	136690769
ENSRNOG00000022282|30	chr7	136690854	136690907
ENSRNOG00000022282|31	chr7	136691266	136691373
ENSRNOG00000022282|32	chr7	136691718	136691771
ENSRNOG00000022282|33	chr7	136691939	136692037
ENSRNOG00000022282|34	chr7	136692129	136692173
ENSRNOG00000022282|35	chr7	136692419	136692517
ENSRNOG00000022282|36	chr7	136693884	136693937
ENSRNOG00000022282|37	chr7	136694321	136694365
ENSRNOG00000022282|38	chr7	136697162	136697215
ENSRNOG00000022282|39	chr7	136697676	136697720
ENSRNOG00000022282|40	chr7	136697994	136698047
ENSRNOG00000022282|41	chr7	136698174	136698227
ENSRNOG00000022282|42	chr7	136698535	136698588
ENSRNOG00000022282|43	chr7	136699283	136699336
ENSRNOG00000022282|44	chr7	136699701	136699754
ENSRNOG00000022282|45	chr7	136699860	136699904
ENSRNOG00000022282|46	chr7	136700525	136700602
ENSRNOG00000022282|47	chr7	136701489	136701593
ENSRNOG00000022282|48	chr7	136701726	136701779
ENSRNOG00000022282|49	chr7	136701880	136701912
ENSRNOG00000022282|50	chr7	136702044	136702076
ENSRNOG00000022282|51	chr7	136702462	136702478
ENSRNOG00000022282|52	chr7	136703825	136704028
ENSRNOG00000022282|53	chr7	136707751	136707976
ENSRNOG00000022281|0	chrX	90930597	90930803
ENSRNOG00000022281|1	chrX	90930842	90931180
ENSRNOG00000034258|0	chr3	49414869	49415005
ENSRNOG00000034258|1	chr3	49444138	49444286
ENSRNOG00000034258|2	chr3	49450835	49450972
ENSRNOG00000034258|3	chr3	49474502	49474588
ENSRNOG00000034258|4	chr3	49474968	49475040
ENSRNOG00000034258|5	chr3	49476459	49476592
ENSRNOG00000034258|6	chr3	49477349	49482608
ENSRNOG00000034258|7	chr3	49482687	49486673
ENSRNOG00000034258|8	chr3	49488905	49489038
ENSRNOG00000034258|9	chr3	49500267	49500493
ENSRNOG00000034254|0	chr12	12047070	12047141
ENSRNOG00000034254|1	chr12	12048082	12048210
ENSRNOG00000034254|2	chr12	12048298	12048537
ENSRNOG00000034254|3	chr12	12049004	12049442
ENSRNOG00000034254|4	chr12	12049533	12049714
ENSRNOG00000034254|5	chr12	12049839	12050039
ENSRNOG00000034250|0	chr10	61632798	61633733
ENSRNOG00000022274|0	chr3	11962572	11963330
ENSRNOG00000022274|1	chr3	11964395	11964528
ENSRNOG00000022274|2	chr3	11964866	11965039
ENSRNOG00000022274|3	chr3	11965322	11965336
ENSRNOG00000022274|4	chr3	11965484	11965592
ENSRNOG00000022274|5	chr3	11965701	11965844
ENSRNOG00000022274|6	chr3	11966797	11966996
ENSRNOG00000022274|7	chr3	11970323	11970422
ENSRNOG00000022274|8	chr3	11971435	11971641
ENSRNOG00000022274|9	chr3	11971794	11971956
ENSRNOG00000022274|10	chr3	11972031	11972115
ENSRNOG00000022273|0	chr1	220924547	220924886
ENSRNOG00000022273|1	chr1	220925677	220925828
ENSRNOG00000022273|2	chr1	220929488	220929590
ENSRNOG00000022273|3	chr1	220930444	220932059
ENSRNOG00000034249|0	chr3	97583939	97584877
ENSRNOG00000034247|0	chr1	76938011	76938055
ENSRNOG00000034247|1	chr1	76940107	76940164
ENSRNOG00000034247|2	chr1	76940328	76940458
ENSRNOG00000034247|3	chr1	76940461	76940527
ENSRNOG00000034247|4	chr1	76940804	76940908
ENSRNOG00000034247|5	chr1	76941309	76941370
ENSRNOG00000034247|6	chr1	76942221	76942398
ENSRNOG00000034247|7	chr1	76942688	76942788
ENSRNOG00000034246|0	chr5	140170421	140170891
ENSRNOG00000034245|0	chr6	106605684	106605839
ENSRNOG00000034242|0	chr5	59472101	59472768
ENSRNOG00000034242|1	chr5	59472918	59473072
ENSRNOG00000034242|2	chr5	59474368	59474523
ENSRNOG00000034242|3	chr5	59474685	59474993
ENSRNOG00000034242|4	chr5	59475189	59475401
ENSRNOG00000034242|5	chr5	59475986	59476108
ENSRNOG00000034242|6	chr5	59476211	59476375
ENSRNOG00000034242|7	chr5	59476856	59476968
ENSRNOG00000034242|8	chr5	59477714	59477849
ENSRNOG00000034242|9	chr5	59477930	59478063
ENSRNOG00000034242|10	chr5	59480347	59480449
ENSRNOG00000034242|11	chr5	59482273	59482404
ENSRNOG00000034242|12	chr5	59484463	59484593
ENSRNOG00000034242|13	chr5	59485050	59485192
ENSRNOG00000034242|14	chr5	59486559	59486731
ENSRNOG00000034242|15	chr5	59486915	59487026
ENSRNOG00000034242|16	chr5	59491281	59491508
ENSRNOG00000034241|0	chr19	55796386	55796423
ENSRNOG00000034241|1	chr19	55797058	55797935
ENSRNOG00000034240|0	chrX	22778455	22778683
ENSRNOG00000034240|1	chrX	22796116	22796241
ENSRNOG00000034240|2	chrX	22797558	22797636
ENSRNOG00000034240|3	chrX	22798474	22801314
ENSRNOG00000034240|4	chrX	22802045	22802098
ENSRNOG00000034240|5	chrX	22802579	22802765
ENSRNOG00000034240|6	chrX	22808259	22808516
ENSRNOG00000034240|7	chrX	22808864	22809208
ENSRNOG00000034240|8	chrX	22809773	22810098
ENSRNOG00000034240|9	chrX	22810394	22810651
ENSRNOG00000034240|10	chrX	22815373	22815539
ENSRNOG00000034240|11	chrX	22816568	22816713
ENSRNOG00000034240|12	chrX	22817744	22817821
ENSRNOG00000034240|13	chrX	22818005	22818161
ENSRNOG00000034240|14	chrX	22819074	22819365
ENSRNOG00000010299|0	chr5	130639805	130639962
ENSRNOG00000010299|1	chr5	130657631	130657672
ENSRNOG00000010299|2	chr5	130664412	130664501
ENSRNOG00000010299|3	chr5	130665353	130665400
ENSRNOG00000010299|4	chr5	130668985	130669080
ENSRNOG00000010299|5	chr5	130672047	130672112
ENSRNOG00000010299|6	chr5	130672620	130672745
ENSRNOG00000010299|7	chr5	130675204	130675263
ENSRNOG00000010299|8	chr5	130680022	130680111
ENSRNOG00000010299|9	chr5	130680960	130681105
ENSRNOG00000010299|10	chr5	130682880	130683036
ENSRNOG00000010299|11	chr5	130688719	130688804
ENSRNOG00000010299|12	chr5	130702976	130703048
ENSRNOG00000010299|13	chr5	130713312	130713473
ENSRNOG00000010299|14	chr5	130713824	130714021
ENSRNOG00000010299|15	chr5	130716015	130716215
ENSRNOG00000010299|16	chr5	130719258	130719374
ENSRNOG00000010299|17	chr5	130719555	130719578
ENSRNOG00000010299|18	chr5	130719580	130719627
ENSRNOG00000010299|19	chr5	130719629	130719647
ENSRNOG00000010299|20	chr5	130720429	130720444
ENSRNOG00000010299|21	chr5	130721163	130721165
ENSRNOG00000010299|22	chr5	130722893	130722928
ENSRNOG00000010299|23	chr5	130723390	130723526
ENSRNOG00000010299|24	chr5	130725660	130725726
ENSRNOG00000010299|25	chr5	130730641	130730717
ENSRNOG00000010299|26	chr5	130732038	130732200
ENSRNOG00000010299|27	chr5	130735787	130735971
ENSRNOG00000010299|28	chr5	130738657	130738803
ENSRNOG00000010298|0	chr14	86151910	86152120
ENSRNOG00000010298|1	chr14	86152867	86152963
ENSRNOG00000010298|2	chr14	86154417	86154551
ENSRNOG00000010298|3	chr14	86155289	86155331
ENSRNOG00000010298|4	chr14	86155358	86155434
ENSRNOG00000010298|5	chr14	86155743	86156974
ENSRNOG00000010296|0	chr15	32431748	32432194
ENSRNOG00000010296|1	chr15	32432396	32432579
ENSRNOG00000010296|2	chr15	32434010	32434159
ENSRNOG00000010296|3	chr15	32435088	32435184
ENSRNOG00000010296|4	chr15	32435457	32435560
ENSRNOG00000010296|5	chr15	32435790	32435913
ENSRNOG00000010296|6	chr15	32438887	32439031
ENSRNOG00000010296|7	chr15	32440093	32440218
ENSRNOG00000010296|8	chr15	32469810	32470361
ENSRNOG00000010296|9	chr15	32471388	32471521
ENSRNOG00000010291|0	chr10	64576068	64576333
ENSRNOG00000010291|1	chr10	64576663	64577515
ENSRNOG00000010291|2	chr10	64579118	64579201
ENSRNOG00000010291|3	chr10	64581321	64581477
ENSRNOG00000010291|4	chr10	64581987	64582500
ENSRNOG00000010290|0	chr14	85927245	85927282
ENSRNOG00000010290|1	chr14	85931249	85932955
ENSRNOG00000010290|2	chr14	85933020	85933038
ENSRNOG00000010290|3	chr14	85933146	85933164
ENSRNOG00000010290|4	chr14	85934000	85934125
ENSRNOG00000010290|5	chr14	85934145	85934178
ENSRNOG00000010290|6	chr14	85934193	85934246
ENSRNOG00000010290|7	chr14	85934258	85934381
ENSRNOG00000010290|8	chr14	85935965	85936096
ENSRNOG00000010290|9	chr14	85936614	85936688
ENSRNOG00000010290|10	chr14	85982124	85982249
ENSRNOG00000010290|11	chr14	86073888	86073906
ENSRNOG00000022268|0	chr7	122152145	122152331
ENSRNOG00000022268|1	chr7	122155124	122155356
ENSRNOG00000022268|2	chr7	122156533	122156598
ENSRNOG00000022268|3	chr7	122157958	122158167
ENSRNOG00000022268|4	chr7	122160434	122160494
ENSRNOG00000022268|5	chr7	122162768	122162809
ENSRNOG00000022268|6	chr7	122162828	122162890
ENSRNOG00000022268|7	chr7	122162906	122162959
ENSRNOG00000022268|8	chr7	122164803	122164935
ENSRNOG00000022268|9	chr7	122171240	122171344
ENSRNOG00000022268|10	chr7	122171904	122172627
ENSRNOG00000022267|0	chrX	90946153	90946755
ENSRNOG00000022261|0	chr16	48997470	48997727
ENSRNOG00000022261|1	chr16	48999647	48999803
ENSRNOG00000022261|2	chr16	49001473	49001534
ENSRNOG00000022261|3	chr16	49001938	49001985
ENSRNOG00000022261|4	chr16	49002613	49002691
ENSRNOG00000022261|5	chr16	49005172	49005280
ENSRNOG00000022261|6	chr16	49006168	49006237
ENSRNOG00000022261|7	chr16	49012614	49012844
ENSRNOG00000022261|8	chr16	49013402	49013462
ENSRNOG00000022261|9	chr16	49015737	49015839
ENSRNOG00000022261|10	chr16	49016711	49016819
ENSRNOG00000022261|11	chr16	49018676	49018724
ENSRNOG00000022261|12	chr16	49020417	49020684
ENSRNOG00000022260|0	chr7	136747191	136747733
ENSRNOG00000022260|1	chr7	136750391	136750486
ENSRNOG00000022260|2	chr7	136750969	136751053
ENSRNOG00000022260|3	chr7	136752625	136752704
ENSRNOG00000022260|4	chr7	136753446	136753649
ENSRNOG00000022260|5	chr7	136761385	136761516
ENSRNOG00000022260|6	chr7	136762793	136762948
ENSRNOG00000022260|7	chr7	136763501	136763585
ENSRNOG00000022260|8	chr7	136764540	136764578
ENSRNOG00000022260|9	chr7	136768928	136768982
ENSRNOG00000022260|10	chr7	136770528	136770799
ENSRNOG00000022260|11	chr7	136770882	136770985
ENSRNOG00000022260|12	chr7	136781215	136781386
ENSRNOG00000022260|13	chr7	136785936	136786095
ENSRNOG00000022260|14	chr7	136791134	136791218
ENSRNOG00000022260|15	chr7	136792534	136792668
ENSRNOG00000034237|0	chr14	33031000	33031155
ENSRNOG00000034236|0	chr8	72185410	72186096
ENSRNOG00000034235|0	chr9	16119729	16119806
ENSRNOG00000034235|1	chr9	16120936	16121043
ENSRNOG00000034235|2	chr9	16122543	16122669
ENSRNOG00000034235|3	chr9	16124648	16124780
ENSRNOG00000034235|4	chr9	16131065	16131491
ENSRNOG00000034234|0	chrM	5323	6867
ENSRNOG00000034233|0	chr11	69699518	69700624
ENSRNOG00000034233|1	chr11	69701757	69701883
ENSRNOG00000034233|2	chr11	69703495	69703569
ENSRNOG00000034233|3	chr11	69704843	69704904
ENSRNOG00000034233|4	chr11	69705271	69705340
ENSRNOG00000034233|5	chr11	69707990	69708102
ENSRNOG00000034233|6	chr11	69712070	69712218
ENSRNOG00000034233|7	chr11	69719306	69719434
ENSRNOG00000034233|8	chr11	69720486	69720618
ENSRNOG00000034233|9	chr11	69727203	69727269
ENSRNOG00000034230|0	chr2	179416714	179416993
ENSRNOG00000034230|1	chr2	179417163	179417441
ENSRNOG00000034230|2	chr2	179417748	179417876
ENSRNOG00000034230|3	chr2	179418801	179418825
ENSRNOG00000034230|4	chr2	179422897	179422922
ENSRNOG00000010286|0	chr2	1495055	1497368
ENSRNOG00000010286|1	chr2	1498356	1498380
ENSRNOG00000010286|2	chr2	1501210	1501278
ENSRNOG00000010286|3	chr2	1502718	1502810
ENSRNOG00000010286|4	chr2	1503312	1503347
ENSRNOG00000010286|5	chr2	1504697	1504789
ENSRNOG00000010286|6	chr2	1506203	1506307
ENSRNOG00000010286|7	chr2	1508807	1508905
ENSRNOG00000010286|8	chr2	1522666	1522737
ENSRNOG00000010286|9	chr2	1522904	1522954
ENSRNOG00000010286|10	chr2	1526744	1526827
ENSRNOG00000010286|11	chr2	1527322	1527423
ENSRNOG00000010286|12	chr2	1533498	1533593
ENSRNOG00000010286|13	chr2	1540413	1540460
ENSRNOG00000010286|14	chr2	1541363	1541446
ENSRNOG00000010286|15	chr2	1544384	1544485
ENSRNOG00000010286|16	chr2	1545814	1545903
ENSRNOG00000010286|17	chr2	1546006	1546092
ENSRNOG00000010286|18	chr2	1546641	1546679
ENSRNOG00000010286|19	chr2	1547258	1547338
ENSRNOG00000010286|20	chr2	1548630	1548728
ENSRNOG00000010286|21	chr2	1549970	1550038
ENSRNOG00000010286|22	chr2	1553247	1553336
ENSRNOG00000010286|23	chr2	1555234	1555347
ENSRNOG00000010286|24	chr2	1555821	1555874
ENSRNOG00000010286|25	chr2	1557440	1557478
ENSRNOG00000010286|26	chr2	1558567	1558604
ENSRNOG00000010286|27	chr2	1595397	1595459
ENSRNOG00000010286|28	chr2	1608256	1608477
ENSRNOG00000010284|0	chr4	105373385	105373773
ENSRNOG00000010284|1	chr4	105401697	105401877
ENSRNOG00000010284|2	chr4	105407484	105407493
ENSRNOG00000010284|3	chr4	105408135	105408258
ENSRNOG00000010284|4	chr4	105412162	105412273
ENSRNOG00000010284|5	chr4	105421512	105421855
ENSRNOG00000010284|6	chr4	105425410	105425596
ENSRNOG00000010284|7	chr4	105427163	105427321
ENSRNOG00000010284|8	chr4	105430991	105432192
ENSRNOG00000010283|0	chr9	59342273	59342351
ENSRNOG00000010283|1	chr9	59360255	59360611
ENSRNOG00000010283|2	chr9	59362589	59362704
ENSRNOG00000010283|3	chr9	59367019	59367743
ENSRNOG00000010282|0	chr4	156474781	156474942
ENSRNOG00000010282|1	chr4	156575998	156576232
ENSRNOG00000010282|2	chr4	156576750	156576934
ENSRNOG00000010282|3	chr4	156578054	156578361
ENSRNOG00000010280|0	chr2	25352725	25352942
ENSRNOG00000010280|1	chr2	25354479	25354608
ENSRNOG00000010280|2	chr2	25357257	25357424
ENSRNOG00000010280|3	chr2	25359138	25359258
ENSRNOG00000010280|4	chr2	25360503	25360757
ENSRNOG00000010280|5	chr2	25372833	25373031
ENSRNOG00000010280|6	chr2	25373885	25374020
ENSRNOG00000010280|7	chr2	25374411	25374456
ENSRNOG00000010280|8	chr2	25377265	25377429
ENSRNOG00000010280|9	chr2	25378682	25378758
ENSRNOG00000010280|10	chr2	25381372	25381449
ENSRNOG00000010280|11	chr2	25383482	25383524
ENSRNOG00000010280|12	chr2	25412305	25412365
ENSRNOG00000010280|13	chr2	25413928	25414016
ENSRNOG00000010280|14	chr2	25415505	25415645
ENSRNOG00000010280|15	chr2	25419248	25419326
ENSRNOG00000010280|16	chr2	25424747	25424835
ENSRNOG00000010280|17	chr2	25433244	25433301
ENSRNOG00000010280|18	chr2	25437130	25437189
ENSRNOG00000010280|19	chr2	25439980	25440170
ENSRNOG00000010280|20	chr2	25469151	25469209
ENSRNOG00000022257|0	chr5	155370254	155370442
ENSRNOG00000022257|1	chr5	155371712	155371723
ENSRNOG00000022257|2	chr5	155372309	155372326
ENSRNOG00000022257|3	chr5	155374701	155374982
ENSRNOG00000022256|0	chr14	17265974	17266138
ENSRNOG00000022256|1	chr14	17266633	17266759
ENSRNOG00000022256|2	chr14	17266954	17267043
ENSRNOG00000022256|3	chr14	17267420	17268150
ENSRNOG00000022255|0	chr14	22903104	22903165
ENSRNOG00000022255|1	chr14	22922981	22923105
ENSRNOG00000022255|2	chr14	22926156	22926277
ENSRNOG00000022255|3	chr14	22929235	22929302
ENSRNOG00000022255|4	chr14	22930753	22930916
ENSRNOG00000022255|5	chr14	22933156	22933194
ENSRNOG00000022255|6	chr14	22934833	22935013
ENSRNOG00000022255|7	chr14	22935912	22936171
ENSRNOG00000022255|8	chr14	22939666	22939808
ENSRNOG00000022255|9	chr14	22944369	22944530
ENSRNOG00000022252|0	chr8	867248	867663
ENSRNOG00000022252|1	chr8	880104	881944
ENSRNOG00000022251|0	chrX	91117615	91117723
ENSRNOG00000022251|1	chrX	91117746	91118998
ENSRNOG00000034229|0	chr17	37679496	37679897
ENSRNOG00000034229|1	chr17	37681548	37681715
ENSRNOG00000034229|2	chr17	37681903	37682045
ENSRNOG00000034229|3	chr17	37683648	37683765
ENSRNOG00000034229|4	chr17	37684618	37684755
ENSRNOG00000034229|5	chr17	37686642	37686642
ENSRNOG00000034229|6	chr17	37686712	37686875
ENSRNOG00000034228|0	chr4	176712201	176712232
ENSRNOG00000034228|1	chr4	176749405	176750157
ENSRNOG00000034228|2	chr4	176753387	176753469
ENSRNOG00000034228|3	chr4	176756685	176756842
ENSRNOG00000034228|4	chr4	176760266	176760380
ENSRNOG00000034228|5	chr4	176774798	176774858
ENSRNOG00000034228|6	chr4	176774863	176774901
ENSRNOG00000034228|7	chr4	176782728	176782798
ENSRNOG00000034228|8	chr4	176786908	176786971
ENSRNOG00000034228|9	chr4	176796499	176796558
ENSRNOG00000034228|10	chr4	176800532	176800654
ENSRNOG00000034228|11	chr4	176810329	176810362
ENSRNOG00000034228|12	chr4	176814361	176814556
ENSRNOG00000034228|13	chr4	176823311	176823433
ENSRNOG00000034228|14	chr4	176829717	176829848
ENSRNOG00000034228|15	chr4	176835902	176836016
ENSRNOG00000034228|16	chr4	176838423	176838553
ENSRNOG00000034228|17	chr4	176845096	176845284
ENSRNOG00000034228|18	chr4	176865768	176865861
ENSRNOG00000034228|19	chr4	176869304	176869398
ENSRNOG00000034228|20	chr4	176944901	176945081
ENSRNOG00000034228|21	chr4	176948591	176948698
ENSRNOG00000034228|22	chr4	176960938	176961030
ENSRNOG00000034228|23	chr4	176963103	176963232
ENSRNOG00000034228|24	chr4	176967309	176967445
ENSRNOG00000034228|25	chr4	176968193	176968362
ENSRNOG00000034228|26	chr4	176983926	176984082
ENSRNOG00000034228|27	chr4	176992155	176992264
ENSRNOG00000034228|28	chr4	177007700	177007889
ENSRNOG00000034228|29	chr4	177008336	177008457
ENSRNOG00000034228|30	chr4	177011492	177011600
ENSRNOG00000034228|31	chr4	177030821	177030900
ENSRNOG00000034228|32	chr4	177033642	177033656
ENSRNOG00000034228|33	chr4	177033707	177033728
[truncated: 210,935 more rows]
