# Supplementary material for: SERE: Single-parameter quality control and sample comparison for RNA-Seq
Source: BMC Genomics. 2012 Oct 3;13:524. doi: 10.1186/1471-2164-13-524 (PMC3534338; doi:10.1186/1471-2164-13-524)
Supplement: Additional file 3 — Is a master read count table listing the number of reads for each exon in each of the 14 lanes. [file 1471-2164-13-524-S3.txt]

exonId	rat_snl1_1	rat_snl1_2	rat_snl1_3	rat_snl1_4	rat_cnt1_1	rat_cnt1_2	rat_cnt1_3	rat_snl2_1	rat_snl2_2	rat_snl2_3	rat_snl2_4	rat_cnt2_1	rat_cnt2_2	rat_cnt2_3
ENSRNOG00000015181|1	37	36	28	22	48	51	47	33	43	41	43	58	54	62
ENSRNOG00000015181|2	110	154	128	119	153	191	160	155	152	163	166	190	211	220
ENSRNOG00000015180|1	8	7	2	5	4	9	6	5	8	5	1	7	10	8
ENSRNOG00000015180|2	18	9	12	15	24	13	16	9	15	16	9	21	23	24
ENSRNOG00000015180|3	8	8	5	6	4	9	8	1	9	4	8	8	9	8
ENSRNOG00000015180|4	7	5	2	2	5	4	14	2	6	3	6	8	6	8
ENSRNOG00000015180|5	0	0	0	0	0	0	0	0	0	0	0	0	0	0
ENSRNOG00000015180|6	4	10	4	4	10	3	5	9	10	8	9	10	15	15
ENSRNOG00000015180|7	2	2	0	2	0	1	2	2	3	3	3	5	3	1
ENSRNOG00000015180|8	52	66	59	55	71	82	75	49	95	86	70	90	87	78
ENSRNOG00000027159|1	0	1	0	0	0	0	1	0	0	1	0	0	0	0
ENSRNOG00000027159|2	0	0	0	0	0	0	0	0	0	0	0	0	0	0
ENSRNOG00000027159|3	0	0	0	0	0	0	0	0	0	0	0	0	0	0
ENSRNOG00000027158|1	0	0	0	0	0	0	0	0	0	0	0	0	0	0
ENSRNOG00000027158|2	5	6	8	4	6	7	3	4	10	10	5	2	8	8
ENSRNOG00000027158|3	0	0	0	0	1	1	0	0	1	1	0	2	0	0
ENSRNOG00000027158|4	0	0	0	0	0	0	0	0	0	0	0	0	0	0
ENSRNOG00000027158|5	10	11	12	4	12	10	14	20	13	13	15	9	6	14
ENSRNOG00000027158|6	3	9	7	3	5	1	3	7	4	3	7	4	6	3
ENSRNOG00000027158|7	0	0	0	0	0	0	0	0	0	0	0	0	0	0
ENSRNOG00000027158|8	0	0	0	0	0	0	0	0	0	0	0	0	0	0
ENSRNOG00000027158|9	0	0	0	0	0	0	0	0	0	0	0	0	0	0
ENSRNOG00000027158|10	0	1	0	0	1	0	0	0	0	1	1	0	0	0
ENSRNOG00000027158|11	0	4	1	0	2	5	5	3	3	5	4	3	7	6
ENSRNOG00000027158|12	0	0	0	0	0	0	0	0	0	0	0	0	0	0
ENSRNOG00000027158|13	0	0	2	2	1	1	2	2	0	0	1	2	6	2
ENSRNOG00000027158|14	2	3	2	3	0	2	1	2	3	0	1	1	4	2
ENSRNOG00000027158|15	0	0	0	0	0	0	0	0	1	1	0	1	1	2
ENSRNOG00000027157|1	65	77	64	65	32	22	25	76	89	66	77	21	29	28
ENSRNOG00000027157|2	1	1	5	4	2	5	4	12	5	7	2	3	2	3
ENSRNOG00000027157|3	1	0	2	0	0	1	1	1	0	1	2	0	1	0
ENSRNOG00000027156|1	6	21	10	16	25	16	10	13	15	24	14	20	19	22
ENSRNOG00000027156|2	4	6	7	5	11	7	6	9	6	7	5	6	5	8
ENSRNOG00000027156|3	24	14	15	19	19	14	17	21	12	17	21	21	22	25
ENSRNOG00000027156|4	6	7	6	9	8	9	5	7	11	7	4	9	10	7
ENSRNOG00000027156|5	150	185	184	137	233	206	189	172	201	175	196	204	258	219
ENSRNOG00000027153|1	0	0	0	0	0	0	0	0	0	0	0	0	0	0
ENSRNOG00000027153|2	0	0	0	0	0	0	0	0	0	0	0	0	0	0
ENSRNOG00000027152|1	5	0	0	1	0	0	0	1	0	1	0	0	0	0
ENSRNOG00000027152|2	1	1	4	0	1	0	1	1	1	0	0	1	0	1
ENSRNOG00000027152|3	1	1	0	2	0	0	1	0	1	0	1	0	0	0
ENSRNOG00000027152|4	1	2	2	1	1	1	5	1	2	2	1	1	0	1
ENSRNOG00000027152|5	2	1	1	1	1	0	0	0	0	0	1	0	1	1
ENSRNOG00000027152|6	1	0	0	2	0	0	0	0	1	0	0	0	1	0
ENSRNOG00000027152|7	3	1	2	2	3	1	2	1	5	1	0	0	0	2
ENSRNOG00000027152|8	0	0	0	0	0	0	0	0	0	0	0	0	0	0
ENSRNOG00000027152|9	2	1	0	0	0	0	0	0	0	0	1	0	3	1
ENSRNOG00000027152|10	13	14	17	20	10	7	12	15	14	10	9	4	7	10
ENSRNOG00000027152|11	0	3	1	3	1	0	0	0	1	0	0	0	0	0
ENSRNOG00000027152|12	0	0	0	0	1	0	0	0	0	0	0	0	0	1
ENSRNOG00000027152|13	0	0	0	2	0	0	0	0	0	0	0	0	1	0
ENSRNOG00000027152|14	1	0	1	0	0	1	0	0	1	1	0	0	0	0
ENSRNOG00000027152|15	6	6	5	8	2	6	2	5	7	9	4	3	2	2
ENSRNOG00000027151|1	89	123	97	107	97	88	74	87	75	75	83	75	85	77
ENSRNOG00000027151|2	31	30	24	34	26	24	33	28	37	36	21	26	38	44
ENSRNOG00000027151|3	93	112	83	71	83	108	81	96	94	98	79	76	102	105
ENSRNOG00000027150|1	0	0	0	0	0	0	0	0	0	0	0	0	0	0
ENSRNOG00000027150|2	0	0	0	0	0	0	0	0	0	0	0	0	0	0
ENSRNOG00000027150|3	0	0	0	0	0	0	0	0	0	0	0	0	0	0
ENSRNOG00000039127|1	0	0	0	0	0	0	0	0	0	0	0	0	0	0
ENSRNOG00000039127|2	0	0	0	0	0	0	0	0	0	0	0	0	0	0
ENSRNOG00000039127|3	0	0	0	0	0	0	0	0	0	0	0	0	0	0
ENSRNOG00000039127|4	0	0	0	0	0	0	0	0	0	0	0	0	0	0
ENSRNOG00000039127|5	0	0	0	0	0	0	0	0	0	0	0	0	0	0
ENSRNOG00000039126|1	0	0	0	0	0	0	0	0	0	0	0	0	0	0
ENSRNOG00000039126|2	0	0	0	0	0	0	0	0	0	0	0	0	0	0
ENSRNOG00000039126|3	0	0	0	0	0	0	0	0	0	0	0	0	0	0
ENSRNOG00000039126|4	0	0	0	0	0	0	0	0	0	0	0	0	0	0
ENSRNOG00000039126|5	0	0	0	0	0	0	0	0	0	0	0	0	0	0
ENSRNOG00000039126|6	0	0	0	0	0	0	0	0	0	0	0	0	0	0
ENSRNOG00000039126|7	0	0	0	0	0	0	0	0	0	0	0	0	0	0
ENSRNOG00000039126|8	0	0	0	0	0	0	0	0	0	0	0	0	0	0
ENSRNOG00000039126|9	0	0	0	0	0	0	0	0	0	0	0	0	0	0
ENSRNOG00000039126|10	0	0	0	0	0	0	0	0	0	0	0	0	0	0
ENSRNOG00000039126|11	0	0	0	0	0	0	0	0	0	0	0	0	0	0
ENSRNOG00000039126|12	0	0	0	0	0	0	0	0	0	0	0	0	0	0
ENSRNOG00000039126|13	0	0	0	0	0	0	0	0	0	0	0	0	0	0
ENSRNOG00000039126|14	0	0	0	0	0	0	0	0	0	0	0	0	0	0
ENSRNOG00000039126|15	0	0	0	0	0	0	0	0	0	0	0	0	0	0
ENSRNOG00000039124|1	0	0	1	0	0	0	0	0	0	0	0	0	0	0
ENSRNOG00000039124|2	0	0	0	0	0	0	0	0	0	0	0	0	0	0
ENSRNOG00000039124|3	0	0	0	0	0	0	0	1	0	0	0	0	0	0
ENSRNOG00000039124|4	0	0	0	0	0	0	0	0	0	0	0	0	0	0
ENSRNOG00000041439|1	0	0	0	0	0	0	0	0	0	0	0	0	0	0
ENSRNOG00000041438|1	0	0	0	0	0	0	0	0	0	0	0	0	0	0
ENSRNOG00000039121|1	0	0	0	0	0	0	0	0	0	0	0	0	0	0
ENSRNOG00000039121|2	0	0	0	0	0	0	0	0	0	0	0	0	0	0
ENSRNOG00000039121|3	0	0	0	0	0	0	0	0	0	0	0	0	0	0
ENSRNOG00000039121|4	0	0	0	0	0	0	0	0	0	0	0	0	0	0
ENSRNOG00000039120|1	26	37	40	26	33	42	29	38	45	55	47	34	42	30
ENSRNOG00000041437|1	0	0	0	0	0	0	0	0	0	0	0	0	0	0
ENSRNOG00000041436|1	0	0	0	0	0	0	0	0	0	0	0	0	0	0
ENSRNOG00000015179|1	3	1	5	10	4	4	8	2	6	3	5	2	4	1
ENSRNOG00000015179|2	1	5	7	6	2	6	3	2	4	3	2	4	2	1
ENSRNOG00000015179|3	5	5	4	3	3	4	2	3	2	8	7	1	2	0
ENSRNOG00000015179|4	7	16	9	7	5	8	8	7	10	10	12	7	10	4
ENSRNOG00000015179|5	10	8	11	12	2	5	4	2	6	7	7	5	2	7
ENSRNOG00000041435|1	0	0	0	0	0	0	0	0	0	0	0	0	0	0
ENSRNOG00000041434|1	0	0	0	0	0	0	0	0	0	0	0	0	0	0
ENSRNOG00000041433|1	0	0	0	0	0	0	0	0	0	0	0	1	0	0
ENSRNOG00000015177|1	44	39	41	30	51	37	33	51	56	64	49	48	38	41
ENSRNOG00000015177|2	23	21	17	20	30	23	34	35	36	30	33	35	33	27
ENSRNOG00000015177|3	64	60	68	59	52	68	74	61	73	83	78	82	76	74
ENSRNOG00000015177|4	45	52	59	35	56	90	58	62	73	85	73	54	55	57
ENSRNOG00000015177|5	28	43	33	27	45	49	36	36	33	38	43	26	33	30
ENSRNOG00000015177|6	82	66	75	83	64	89	93	82	105	84	109	77	88	92
ENSRNOG00000015177|7	0	0	0	0	0	0	0	0	0	0	0	0	0	0
ENSRNOG00000015177|8	60	73	74	64	48	60	37	81	59	73	52	66	55	61
ENSRNOG00000015177|9	0	0	0	0	0	0	0	0	0	0	0	0	0	0
ENSRNOG00000015177|10	19	16	16	20	18	16	19	20	25	22	18	21	15	16
ENSRNOG00000015177|11	122	141	119	112	120	107	104	117	145	122	110	101	117	97
ENSRNOG00000015177|12	27	35	29	26	22	31	21	32	26	35	33	30	28	26
ENSRNOG00000015177|13	8	13	8	11	15	16	12	17	15	16	11	14	17	6
ENSRNOG00000015177|14	22	19	30	21	25	34	39	30	34	40	34	36	35	45
ENSRNOG00000015177|15	17	23	23	19	17	20	24	29	26	26	26	26	21	24
ENSRNOG00000015177|16	22	34	33	37	40	38	38	41	40	41	35	44	41	41
ENSRNOG00000015177|17	45	56	46	42	72	55	43	46	51	62	47	46	53	65
ENSRNOG00000015177|18	34	29	39	31	39	63	41	48	48	36	48	41	46	37
ENSRNOG00000015177|19	0	0	0	0	0	0	0	0	0	0	0	0	0	0
ENSRNOG00000015177|20	26	31	28	21	26	27	23	27	30	33	19	19	31	31
ENSRNOG00000041432|1	0	0	0	0	0	0	0	0	0	0	0	0	0	0
ENSRNOG00000041431|1	0	0	0	0	0	0	0	0	0	0	0	0	0	0
ENSRNOG00000015175|1	588	639	618	488	343	346	351	604	617	670	558	278	326	291
ENSRNOG00000015175|2	417	501	450	401	297	299	314	459	535	506	478	232	205	257
ENSRNOG00000015175|3	505	538	478	427	351	331	321	537	590	594	486	270	264	291
ENSRNOG00000015173|1	161	181	160	172	129	126	127	175	205	181	156	124	105	111
ENSRNOG00000015173|2	36	61	57	46	39	35	34	36	43	47	43	29	49	28
ENSRNOG00000015173|3	20	24	21	20	16	8	7	25	16	23	18	12	33	13
ENSRNOG00000015173|4	25	27	23	26	21	21	17	30	30	33	30	15	19	29
ENSRNOG00000015173|5	17	34	20	28	41	25	24	34	33	32	29	23	20	20
ENSRNOG00000015173|6	14	19	15	12	10	8	13	20	13	13	11	7	12	16
ENSRNOG00000015173|7	31	31	29	27	32	25	30	35	35	34	36	26	25	20
ENSRNOG00000015173|8	33	38	54	38	39	40	43	32	48	37	36	25	31	34
ENSRNOG00000015173|9	17	37	24	32	23	27	21	29	54	42	44	20	28	26
ENSRNOG00000015173|10	36	51	45	40	35	29	44	43	43	58	38	40	40	39
ENSRNOG00000015173|11	44	46	51	29	33	34	47	48	51	47	57	42	38	40
ENSRNOG00000015173|12	23	22	28	28	23	25	34	32	47	38	22	12	15	28
ENSRNOG00000015173|13	57	59	58	50	41	41	46	58	58	51	70	34	43	41
ENSRNOG00000015173|14	36	38	40	38	18	27	22	38	46	34	40	20	20	24
ENSRNOG00000015173|15	21	15	14	9	10	8	10	18	18	20	15	9	13	12
ENSRNOG00000015173|16	9	12	8	4	4	6	4	5	8	4	1	2	4	1
ENSRNOG00000015173|17	19	16	13	15	11	21	13	22	16	21	12	11	9	11
ENSRNOG00000015173|18	22	28	16	12	13	20	14	18	22	20	19	17	11	11
ENSRNOG00000015173|19	22	30	20	22	27	14	24	20	22	22	20	20	18	7
ENSRNOG00000015173|20	39	39	58	46	38	48	44	63	74	58	62	40	39	38
ENSRNOG00000015173|21	52	55	59	54	37	23	28	46	62	48	56	29	40	31
ENSRNOG00000015173|22	99	108	104	88	76	65	73	84	85	70	99	86	79	80
ENSRNOG00000015173|23	7	8	5	6	3	7	3	9	5	10	4	3	3	2
ENSRNOG00000015172|1	42	34	33	39	24	22	27	44	35	49	46	15	16	18
ENSRNOG00000027149|1	18	12	20	10	5	2	4	15	8	3	13	6	6	7
ENSRNOG00000027149|2	0	0	0	0	0	0	0	0	0	0	0	0	0	0
ENSRNOG00000027149|3	38	51	42	40	22	28	28	48	41	40	46	32	29	16
ENSRNOG00000027149|4	3	5	4	6	2	4	4	3	3	1	8	2	0	1
ENSRNOG00000027149|5	13	10	13	11	9	13	5	10	17	9	14	9	3	2
ENSRNOG00000027149|6	0	0	0	0	0	0	0	0	0	0	0	0	0	0
ENSRNOG00000027149|7	0	0	0	0	0	0	0	0	0	0	0	0	0	0
ENSRNOG00000027147|1	0	0	0	0	0	0	0	0	0	0	0	0	0	0
ENSRNOG00000027147|2	0	0	0	0	0	0	0	0	0	0	0	0	0	0
ENSRNOG00000027147|3	0	0	0	0	0	0	0	0	0	0	0	0	0	0
ENSRNOG00000027147|4	0	0	0	0	0	0	0	0	0	0	0	0	0	0
ENSRNOG00000027147|5	0	0	0	0	0	0	0	0	0	0	0	0	0	0
ENSRNOG00000027145|1	1	1	1	0	0	0	1	0	0	1	2	0	1	1
ENSRNOG00000027145|2	0	0	0	0	0	0	0	0	0	0	0	0	0	1
ENSRNOG00000027145|3	0	0	0	0	0	0	0	0	0	0	0	0	0	0
ENSRNOG00000027145|4	0	0	0	0	0	0	0	0	0	0	0	0	0	0
ENSRNOG00000027145|5	1	1	0	0	0	0	0	0	1	0	0	0	0	0
ENSRNOG00000027145|6	0	2	0	1	0	2	1	0	0	1	0	1	0	0
ENSRNOG00000027145|7	3	3	6	2	6	3	7	6	2	5	7	0	4	4
ENSRNOG00000027145|8	3	0	1	0	0	0	1	1	2	1	1	0	0	0
ENSRNOG00000027145|9	1	2	0	1	0	1	1	0	0	0	1	0	0	0
ENSRNOG00000027145|10	1	1	1	2	4	1	2	0	1	0	2	0	0	0
ENSRNOG00000027145|11	1	0	1	0	0	0	0	0	0	1	0	1	0	0
ENSRNOG00000027145|12	1	3	0	1	1	1	0	2	0	2	1	0	1	1
ENSRNOG00000027145|13	6	4	7	8	3	5	2	4	6	5	5	4	5	1
ENSRNOG00000027144|1	50	52	54	45	12	16	14	66	71	65	47	8	8	7
ENSRNOG00000027144|2	0	0	0	0	0	0	0	0	0	0	0	0	0	0
ENSRNOG00000027144|3	18	17	12	13	5	5	2	24	22	23	14	3	2	1
ENSRNOG00000027144|4	41	57	51	46	14	17	14	67	56	69	70	9	6	15
ENSRNOG00000027144|5	41	43	27	36	17	10	10	48	57	54	43	11	5	6
ENSRNOG00000027144|6	36	31	34	25	12	12	5	26	33	37	33	5	7	3
ENSRNOG00000027142|1	0	0	0	0	0	0	0	0	0	0	0	0	0	0
ENSRNOG00000027142|2	0	0	0	0	0	0	0	0	0	0	0	0	0	0
ENSRNOG00000027142|3	0	0	0	0	0	0	0	0	0	0	0	0	0	0
ENSRNOG00000027142|4	0	0	0	0	0	0	0	0	0	0	0	0	0	0
ENSRNOG00000039118|1	0	0	0	0	0	0	0	0	0	0	0	0	0	0
ENSRNOG00000039118|2	0	0	0	0	0	0	0	1	1	0	0	0	0	1
ENSRNOG00000039118|3	0	0	0	0	0	0	0	0	0	0	0	0	0	0
ENSRNOG00000003198|1	5	11	11	5	9	10	9	9	11	14	11	21	14	19
ENSRNOG00000003198|2	0	0	0	0	0	0	0	0	0	0	0	0	0	0
ENSRNOG00000003198|3	8	9	22	9	18	17	7	10	9	9	16	13	10	11
ENSRNOG00000003198|4	33	32	33	26	46	41	36	33	38	47	31	52	42	51
ENSRNOG00000003198|5	26	21	18	22	29	26	25	21	25	30	15	26	36	35
ENSRNOG00000003198|6	349	364	374	331	520	534	542	443	485	466	470	653	623	641
ENSRNOG00000039117|1	0	0	0	0	0	0	0	0	0	0	0	0	0	0
ENSRNOG00000039117|2	0	0	0	0	0	0	0	0	0	0	0	0	0	0
ENSRNOG00000039117|3	0	0	0	0	0	0	0	0	0	0	0	0	0	0
ENSRNOG00000039117|4	0	0	0	0	0	0	0	0	0	0	0	0	0	0
ENSRNOG00000039117|5	0	0	0	0	0	0	0	0	0	0	0	0	0	0
ENSRNOG00000039117|6	0	0	0	0	0	0	0	0	0	0	0	0	0	0
ENSRNOG00000039116|1	0	0	0	0	0	0	0	0	0	0	0	0	0	0
ENSRNOG00000039116|2	0	0	0	0	0	0	0	0	0	0	0	0	0	0
ENSRNOG00000039116|3	0	0	0	0	0	0	0	0	0	0	0	0	0	0
ENSRNOG00000039116|4	0	0	0	0	0	0	0	0	0	0	0	0	0	0
ENSRNOG00000039116|5	0	0	0	0	0	0	0	0	0	0	0	0	0	0
ENSRNOG00000039116|6	0	0	0	0	0	0	0	0	0	0	0	0	0	0
ENSRNOG00000003195|1	19	16	12	14	43	41	41	18	34	26	25	48	41	52
ENSRNOG00000003195|2	0	0	2	0	1	1	0	0	1	1	0	0	0	1
ENSRNOG00000003195|3	4	5	1	7	26	17	16	10	12	5	10	22	25	23
ENSRNOG00000003195|4	9	19	6	13	33	31	37	11	14	17	15	29	33	34
ENSRNOG00000003195|5	7	7	9	8	10	23	21	5	3	14	7	15	18	15
ENSRNOG00000003195|6	11	10	12	7	30	32	27	9	12	13	21	18	38	27
ENSRNOG00000003195|7	3	5	2	4	12	18	24	9	11	11	6	22	21	25
ENSRNOG00000003195|8	10	16	8	9	42	49	47	20	25	24	21	29	40	48
ENSRNOG00000003195|9	4	12	14	5	28	20	23	8	9	11	11	19	27	17
ENSRNOG00000003195|10	4	11	6	6	29	36	25	7	11	7	9	40	33	28
ENSRNOG00000003195|11	6	5	2	8	13	9	7	5	8	10	4	14	14	18
ENSRNOG00000003195|12	3	5	3	1	9	13	11	6	7	3	6	11	11	8
ENSRNOG00000003195|13	8	13	14	8	23	19	27	12	11	10	11	16	20	28
ENSRNOG00000003195|14	1	0	1	3	5	12	6	5	4	3	4	9	13	15
ENSRNOG00000003195|15	8	15	7	10	21	39	28	6	15	14	17	25	32	39
ENSRNOG00000003195|16	6	12	10	5	27	25	19	16	17	15	12	27	30	29
ENSRNOG00000003195|17	10	13	17	13	65	52	53	22	33	38	30	67	73	70
ENSRNOG00000003195|18	248	292	281	209	741	751	716	321	427	383	358	828	863	823
ENSRNOG00000003195|19	45	59	42	44	123	121	115	65	64	54	80	133	136	156
ENSRNOG00000003195|20	56	61	58	45	164	164	156	74	53	83	72	165	144	153
ENSRNOG00000003195|21	123	127	123	112	281	278	290	137	174	185	164	371	385	376
ENSRNOG00000039114|1	0	0	0	0	0	0	0	0	0	0	0	0	0	0
ENSRNOG00000039114|2	0	0	0	0	0	0	0	0	0	0	0	0	0	0
ENSRNOG00000039114|3	0	0	0	0	0	0	0	0	0	0	0	0	0	0
ENSRNOG00000003194|1	48	56	46	47	77	107	75	59	65	84	71	104	100	87
ENSRNOG00000039113|1	0	0	0	0	0	0	0	0	0	0	0	0	0	0
ENSRNOG00000039113|2	0	0	0	0	0	0	0	0	0	0	0	0	0	0
ENSRNOG00000039113|3	0	0	0	0	0	0	0	0	0	0	0	0	0	0
ENSRNOG00000039113|4	0	0	0	0	0	0	0	0	0	0	0	0	0	0
ENSRNOG00000039113|5	0	0	0	0	0	0	0	0	0	0	0	0	0	0
ENSRNOG00000039113|6	0	0	0	0	0	0	0	0	0	0	0	0	0	0
ENSRNOG00000039113|7	0	0	0	0	0	0	0	0	0	0	0	0	0	0
ENSRNOG00000039112|1	0	0	0	0	0	0	0	0	0	0	0	0	0	0
ENSRNOG00000039112|2	0	0	0	0	0	0	0	0	0	0	0	0	0	0
ENSRNOG00000039112|3	0	0	0	0	0	0	0	0	0	0	0	0	0	0
ENSRNOG00000039112|4	0	0	0	0	0	0	0	0	0	0	0	0	0	0
ENSRNOG00000039112|5	0	0	0	0	0	0	0	0	0	0	0	0	0	0
ENSRNOG00000039112|6	0	0	0	0	0	0	0	0	0	0	0	0	0	0
ENSRNOG00000039112|7	0	0	0	0	0	0	0	0	0	0	0	0	0	0
ENSRNOG00000039112|8	0	0	0	0	0	0	0	0	0	0	0	0	0	0
ENSRNOG00000039112|9	0	0	0	0	0	0	0	0	0	0	0	0	0	0
ENSRNOG00000039112|10	0	0	0	0	0	0	0	0	0	0	0	0	0	0
ENSRNOG00000039112|11	0	0	0	0	0	0	0	0	0	0	0	0	0	0
ENSRNOG00000041429|1	0	0	0	0	1	0	0	1	0	0	0	0	0	0
ENSRNOG00000041428|1	0	0	0	0	0	0	0	0	0	0	0	0	0	0
ENSRNOG00000039111|1	0	0	0	0	0	0	0	0	0	0	0	0	0	0
ENSRNOG00000039111|2	0	0	0	0	0	0	0	0	0	0	0	0	0	0
ENSRNOG00000039111|3	0	0	0	0	0	0	0	0	0	0	1	0	0	0
ENSRNOG00000039111|4	0	0	0	0	0	0	0	0	0	0	0	0	0	0
ENSRNOG00000003192|1	2	0	5	1	4	2	5	1	4	1	1	4	6	3
ENSRNOG00000003192|2	3	1	1	0	9	6	2	1	2	1	0	2	7	4
ENSRNOG00000003192|3	1	2	2	2	5	6	10	0	2	3	0	3	7	13
ENSRNOG00000003192|4	0	0	0	0	0	0	0	0	0	0	0	0	0	0
ENSRNOG00000003192|5	0	0	2	2	6	7	3	0	3	1	1	7	2	4
ENSRNOG00000003192|6	0	0	0	0	0	0	1	0	0	0	0	1	1	0
ENSRNOG00000003192|7	0	1	1	1	7	7	4	0	1	0	2	2	5	2
ENSRNOG00000003192|8	1	2	1	1	3	4	2	0	0	1	0	3	5	4
ENSRNOG00000003192|9	0	1	3	2	3	4	15	4	2	1	5	11	9	5
ENSRNOG00000003192|10	7	6	7	6	28	36	30	7	9	14	5	42	37	38
ENSRNOG00000003191|1	105	128	121	116	124	95	120	101	102	113	123	117	131	155
ENSRNOG00000003191|2	71	62	62	66	59	51	52	46	42	65	53	59	54	66
ENSRNOG00000039110|1	3	1	1	1	0	0	0	0	0	0	3	0	0	2
ENSRNOG00000039110|2	0	0	0	0	0	0	0	0	0	0	0	0	0	0
ENSRNOG00000041425|1	0	0	0	0	0	0	0	0	0	0	0	0	0	0
ENSRNOG00000041424|1	0	0	0	0	0	0	0	0	0	0	0	0	0	0
ENSRNOG00000015168|1	11	12	11	11	12	11	7	15	20	12	5	11	16	9
ENSRNOG00000015168|2	0	0	0	0	0	0	0	0	0	0	0	0	0	0
ENSRNOG00000015167|1	31	35	33	30	25	35	27	19	22	29	26	36	38	34
ENSRNOG00000041423|1	0	0	0	0	0	0	0	0	0	0	0	0	0	0
ENSRNOG00000015166|1	0	2	0	0	0	0	0	0	0	0	0	0	1	0
ENSRNOG00000015166|2	1	1	3	0	1	2	1	0	0	0	0	2	2	2
ENSRNOG00000015166|3	0	0	0	3	0	2	1	0	0	0	0	1	1	1
ENSRNOG00000015166|4	1	0	0	0	1	0	1	0	0	1	0	0	2	0
ENSRNOG00000041422|1	0	0	0	0	0	0	0	0	0	0	0	0	0	0
ENSRNOG00000041421|1	0	0	0	0	0	0	0	0	0	0	0	0	0	0
ENSRNOG00000041420|1	0	0	0	0	0	0	0	0	0	0	0	0	0	0
ENSRNOG00000015162|1	116	138	120	104	101	97	102	117	122	122	128	116	111	115
ENSRNOG00000015162|2	24	32	33	27	41	49	33	37	37	41	35	39	48	54
ENSRNOG00000015162|3	65	56	49	66	83	74	72	88	101	112	90	69	82	81
ENSRNOG00000015162|4	59	52	55	40	50	43	57	61	69	64	57	63	61	66
ENSRNOG00000015162|5	0	0	0	0	0	0	0	0	0	0	0	0	0	1
ENSRNOG00000015162|6	18	34	26	18	31	26	26	31	32	53	38	39	49	35
ENSRNOG00000015162|7	27	38	28	29	26	33	32	27	28	37	35	40	42	28
ENSRNOG00000015162|8	24	28	36	31	30	32	34	35	26	24	29	42	29	32
ENSRNOG00000015162|9	17	16	14	14	14	15	17	17	16	27	15	25	21	25
ENSRNOG00000015162|10	67	59	82	73	50	65	68	66	63	76	71	76	80	69
ENSRNOG00000015162|11	10	9	11	7	13	8	13	10	13	13	12	9	12	9
ENSRNOG00000015162|12	0	0	0	0	0	0	0	0	0	0	0	0	0	0
ENSRNOG00000015162|13	32	39	43	25	25	19	28	9	34	38	30	17	28	32
ENSRNOG00000015162|14	17	30	18	26	26	17	12	13	16	15	20	11	19	28
ENSRNOG00000015162|15	19	30	28	22	24	22	21	30	31	21	24	38	30	22
ENSRNOG00000015162|16	46	58	55	52	40	52	44	62	39	62	62	67	61	74
ENSRNOG00000015162|17	0	0	0	0	0	0	0	0	0	0	0	0	0	0
ENSRNOG00000015162|18	0	0	0	0	0	0	0	0	0	0	0	0	0	0
ENSRNOG00000015162|19	74	111	93	79	103	90	121	97	103	89	106	91	102	94
ENSRNOG00000015161|1	12	13	9	5	10	7	6	15	5	9	7	8	11	9
ENSRNOG00000015161|2	13	13	9	12	19	10	11	7	12	8	7	9	13	2
ENSRNOG00000015160|1	0	0	0	0	0	0	0	0	0	0	0	0	0	0
ENSRNOG00000015160|2	1	1	1	1	1	0	0	0	1	0	2	0	2	0
ENSRNOG00000015160|3	0	0	0	0	0	0	0	0	0	0	0	0	0	0
ENSRNOG00000015160|4	0	0	0	0	0	0	0	0	0	0	0	0	0	0
ENSRNOG00000015160|5	5	5	6	3	2	0	3	4	3	4	3	2	2	3
ENSRNOG00000015160|6	0	0	0	2	0	0	0	0	0	0	0	0	0	1
ENSRNOG00000015160|7	7	5	5	2	3	1	5	2	2	6	2	3	2	3
ENSRNOG00000015160|8	24	34	38	34	13	7	10	19	23	18	18	9	10	9
ENSRNOG00000027139|1	1	0	1	2	0	0	0	0	1	0	1	1	0	1
ENSRNOG00000027139|2	0	0	0	0	0	0	0	0	0	0	0	0	0	0
ENSRNOG00000027139|3	0	1	0	0	0	0	1	0	0	0	0	0	0	0
ENSRNOG00000027139|4	0	0	0	0	0	0	0	0	0	0	0	1	0	1
ENSRNOG00000027139|5	0	2	1	0	0	0	0	2	1	1	0	0	0	0
ENSRNOG00000027139|6	0	0	0	0	0	0	0	0	0	0	0	0	0	0
ENSRNOG00000027139|7	0	0	0	0	0	0	0	0	0	0	0	0	0	0
ENSRNOG00000027139|8	0	0	0	0	0	0	0	0	0	0	0	0	0	0
ENSRNOG00000027139|9	0	0	0	0	0	0	0	0	0	0	0	0	0	0
ENSRNOG00000027139|10	0	0	0	0	0	0	0	0	0	0	0	0	0	0
ENSRNOG00000027139|11	0	0	0	0	0	0	0	0	0	0	0	0	0	0
ENSRNOG00000027139|12	0	0	0	0	0	0	0	0	0	0	0	0	0	0
ENSRNOG00000027139|13	0	0	0	0	0	0	0	0	0	0	0	0	0	0
ENSRNOG00000027139|14	0	0	0	0	0	0	0	0	0	0	0	0	0	0
ENSRNOG00000027139|15	0	0	0	0	0	0	0	0	0	0	0	0	0	0
ENSRNOG00000027139|16	0	0	1	1	1	0	2	0	2	0	0	0	0	0
ENSRNOG00000027136|1	42	42	39	44	34	31	42	38	44	46	45	49	40	52
ENSRNOG00000027136|2	0	0	0	0	0	0	0	0	0	0	0	0	0	0
ENSRNOG00000027136|3	2	4	8	6	11	6	7	4	3	6	2	7	3	7
ENSRNOG00000027136|4	5	5	2	8	6	3	5	1	1	5	3	9	9	5
ENSRNOG00000027136|5	0	0	0	0	0	0	0	0	0	0	0	0	0	0
ENSRNOG00000027136|6	7	2	0	2	2	2	3	7	2	5	6	3	1	3
ENSRNOG00000027136|7	1	8	1	1	4	2	3	4	5	3	3	6	6	4
ENSRNOG00000027136|8	3	2	0	1	0	1	0	1	3	5	1	2	2	0
ENSRNOG00000027136|9	0	3	2	0	4	3	1	2	2	0	2	0	3	0
ENSRNOG00000027136|10	2	3	4	2	5	1	5	1	3	3	6	11	7	5
ENSRNOG00000027136|11	5	3	10	11	3	8	9	7	8	5	10	6	4	9
ENSRNOG00000027136|12	11	9	6	6	4	5	5	5	7	8	7	4	8	7
ENSRNOG00000027136|13	0	0	0	0	0	0	0	0	0	0	0	0	0	0
ENSRNOG00000027136|14	14	25	15	12	17	19	9	14	20	18	24	22	15	24
ENSRNOG00000027136|15	0	0	0	0	0	0	0	0	0	0	0	0	0	0
ENSRNOG00000027136|16	0	0	0	0	0	0	0	0	0	0	0	0	0	0
ENSRNOG00000027136|17	0	0	0	0	0	0	0	0	0	0	0	0	0	0
ENSRNOG00000027136|18	0	0	0	0	0	0	0	0	0	0	0	0	0	0
ENSRNOG00000027136|19	4	8	7	5	5	5	4	5	5	4	11	5	13	12
ENSRNOG00000027136|20	5	11	11	8	6	5	7	5	4	4	8	5	5	5
ENSRNOG00000027136|21	22	17	14	15	23	20	18	13	24	19	18	31	29	20
ENSRNOG00000027133|1	0	0	0	0	0	0	0	0	0	0	0	0	0	0
ENSRNOG00000027133|2	1	2	4	2	3	2	3	2	6	2	5	2	3	1
ENSRNOG00000027133|3	0	0	0	0	0	0	0	0	0	0	0	0	0	0
ENSRNOG00000027133|4	0	0	0	0	0	0	0	0	0	0	0	0	0	0
ENSRNOG00000027133|5	0	0	0	0	0	0	0	0	0	0	0	0	0	0
ENSRNOG00000027133|6	0	0	0	0	0	0	0	0	0	0	0	0	0	0
ENSRNOG00000027133|7	0	0	0	0	0	0	0	0	0	0	0	0	0	0
ENSRNOG00000027133|8	1	0	1	0	1	0	0	0	0	1	0	1	1	1
ENSRNOG00000027133|9	0	0	0	0	0	0	0	0	0	0	0	0	0	0
ENSRNOG00000027133|10	0	0	0	0	0	0	0	0	0	0	0	0	0	0
ENSRNOG00000027133|11	0	0	0	0	0	0	0	0	0	0	0	0	0	0
ENSRNOG00000027133|12	0	0	0	1	1	1	0	2	0	0	0	0	0	0
ENSRNOG00000027133|13	0	0	0	0	0	0	0	0	0	0	0	0	0	0
ENSRNOG00000027133|14	0	0	0	0	0	0	0	0	0	0	0	0	0	0
ENSRNOG00000027133|15	0	0	0	0	0	0	0	0	0	0	0	0	0	0
ENSRNOG00000027133|16	1	1	2	0	2	1	2	2	0	1	0	1	0	1
ENSRNOG00000027133|17	0	0	0	1	0	1	2	1	2	0	0	0	1	1
ENSRNOG00000027133|18	2	0	1	0	0	1	0	1	0	0	0	0	1	0
ENSRNOG00000027133|19	0	0	0	0	1	0	0	0	0	1	0	0	0	0
ENSRNOG00000027133|20	0	0	0	0	0	0	0	0	0	0	0	0	0	0
ENSRNOG00000027133|21	0	0	0	0	0	0	0	0	0	0	0	0	0	0
ENSRNOG00000027133|22	0	0	1	0	0	0	0	1	0	0	1	1	0	0
ENSRNOG00000027133|23	1	4	1	0	0	0	0	1	0	1	0	0	0	0
ENSRNOG00000027133|24	0	0	0	2	0	0	0	0	0	0	0	0	0	0
ENSRNOG00000027133|25	1	0	0	0	0	0	0	0	0	1	1	0	0	0
ENSRNOG00000027133|26	0	0	0	0	0	0	0	0	0	0	1	0	0	2
ENSRNOG00000027133|27	0	0	1	2	1	1	0	0	1	2	1	0	0	0
ENSRNOG00000027133|28	1	0	0	0	0	0	0	1	0	1	0	0	0	0
ENSRNOG00000027133|29	0	0	0	0	0	0	0	0	0	0	0	0	0	0
ENSRNOG00000027133|30	0	0	0	0	0	0	0	0	0	0	0	0	0	0
ENSRNOG00000027133|31	0	0	0	0	0	0	0	0	0	0	0	0	0	0
ENSRNOG00000027133|32	0	0	0	0	0	0	0	0	0	0	0	0	0	0
ENSRNOG00000027133|33	0	0	0	0	2	1	0	2	1	0	0	1	0	0
ENSRNOG00000003189|1	3	3	3	2	4	1	1	7	3	5	5	6	4	2
ENSRNOG00000003189|2	4	2	1	0	0	0	1	0	1	2	0	0	1	3
ENSRNOG00000003189|3	0	0	0	0	0	0	0	0	0	0	0	0	0	0
ENSRNOG00000003189|4	1	1	0	3	0	0	0	0	0	0	2	2	0	0
ENSRNOG00000039107|1	0	0	0	1	0	0	0	0	0	0	0	0	0	0
ENSRNOG00000039107|2	0	0	0	0	0	0	0	0	0	0	0	1	0	0
ENSRNOG00000039107|3	0	0	0	0	0	0	0	0	0	0	0	0	0	0
ENSRNOG00000039107|4	0	0	0	0	1	0	0	0	0	0	0	0	0	0
ENSRNOG00000039107|5	0	0	0	0	0	1	0	0	0	0	0	0	0	0
ENSRNOG00000039107|6	0	0	0	0	0	0	0	0	0	1	0	0	0	0
ENSRNOG00000039107|7	0	1	0	0	0	0	0	1	0	0	0	0	0	0
ENSRNOG00000039107|8	0	0	0	0	0	0	0	0	0	0	0	0	0	0
ENSRNOG00000039107|9	0	0	0	0	0	1	0	0	0	0	0	0	0	0
ENSRNOG00000039107|10	0	0	0	1	0	0	0	0	1	0	0	1	0	0
ENSRNOG00000039107|11	0	0	1	0	0	0	0	0	0	0	0	0	0	0
ENSRNOG00000039107|12	0	0	1	0	0	0	0	0	0	0	0	0	0	0
ENSRNOG00000039107|13	0	0	1	0	0	0	0	0	0	0	0	0	1	0
ENSRNOG00000003187|1	67	71	65	67	100	89	78	43	76	65	52	94	91	118
ENSRNOG00000003186|1	0	0	0	0	0	0	0	0	0	0	0	0	0	0
ENSRNOG00000003186|2	5	4	4	4	5	5	5	0	2	6	1	5	11	2
ENSRNOG00000003186|3	5	10	6	10	11	11	15	8	11	11	11	13	10	11
ENSRNOG00000003186|4	2	1	1	1	2	5	3	1	5	5	5	4	5	3
ENSRNOG00000003186|5	1	1	0	1	1	0	2	1	2	7	3	3	3	4
ENSRNOG00000003186|6	3	3	1	6	5	6	7	4	4	4	4	6	5	11
ENSRNOG00000003186|7	3	5	2	1	4	1	1	2	4	0	1	2	4	2
ENSRNOG00000003186|8	4	8	4	6	9	6	1	3	6	7	2	7	7	3
ENSRNOG00000003186|9	3	6	4	4	0	3	4	4	2	6	5	4	3	6
ENSRNOG00000003186|10	4	3	6	5	6	6	0	6	4	6	4	2	4	6
ENSRNOG00000003186|11	3	6	4	4	5	3	6	4	3	2	3	7	6	3
ENSRNOG00000003186|12	4	1	3	2	1	3	5	4	6	7	7	6	6	7
ENSRNOG00000003186|13	1	6	4	4	0	2	8	8	5	4	10	4	7	6
ENSRNOG00000003186|14	2	1	1	2	1	2	3	2	1	2	2	9	2	1
ENSRNOG00000003186|15	3	0	1	1	2	0	2	0	2	1	2	3	3	4
ENSRNOG00000003186|16	5	0	2	1	2	3	2	2	1	2	1	3	3	2
ENSRNOG00000003186|17	14	27	21	23	13	25	12	20	18	16	17	24	20	19
ENSRNOG00000003185|1	40	65	59	41	42	46	50	53	45	50	36	49	44	46
ENSRNOG00000003185|2	20	15	30	22	15	20	11	18	16	16	11	29	19	19
ENSRNOG00000003185|3	16	27	25	20	15	22	13	21	22	17	27	19	13	23
ENSRNOG00000003185|4	39	20	27	34	29	34	24	18	36	26	32	31	26	30
ENSRNOG00000003185|5	24	38	43	35	51	37	36	36	56	57	52	47	57	46
ENSRNOG00000003185|6	12	42	26	22	31	25	31	29	29	34	44	36	27	30
ENSRNOG00000003185|7	40	61	44	47	50	69	54	43	69	59	62	55	58	56
ENSRNOG00000003185|8	151	204	155	180	157	134	131	159	164	166	164	169	167	179
ENSRNOG00000039104|1	0	0	0	0	0	0	0	0	0	0	1	0	0	0
ENSRNOG00000039104|2	84	95	89	84	83	58	49	76	97	91	83	86	72	90
ENSRNOG00000039103|1	0	0	0	0	0	0	0	0	0	0	0	0	0	0
ENSRNOG00000039103|2	0	0	0	0	0	0	0	0	0	0	0	0	0	0
ENSRNOG00000003183|1	0	0	0	0	0	0	0	0	0	0	0	0	0	0
ENSRNOG00000003183|2	35	49	43	32	23	27	38	38	40	47	45	31	41	41
ENSRNOG00000003183|3	99	106	89	74	77	58	71	84	85	69	55	60	73	62
ENSRNOG00000039101|1	0	0	0	0	0	0	0	0	0	0	0	0	0	0
ENSRNOG00000039101|2	0	0	0	0	0	0	0	0	0	0	0	0	0	0
ENSRNOG00000039101|3	0	0	0	0	0	0	0	0	0	0	1	0	0	0
ENSRNOG00000003182|1	0	0	0	0	0	0	0	0	0	0	0	0	0	0
ENSRNOG00000003182|2	0	0	0	0	0	0	0	0	0	0	0	0	0	0
ENSRNOG00000003182|3	0	0	0	0	0	0	0	0	0	0	0	0	0	0
ENSRNOG00000003182|4	0	0	0	0	0	0	0	0	0	0	0	0	0	0
ENSRNOG00000003182|5	0	0	0	0	0	0	0	0	0	0	0	0	0	0
ENSRNOG00000041418|1	0	0	0	0	0	0	0	0	0	0	0	0	0	0
ENSRNOG00000041417|1	0	0	0	0	0	0	0	0	0	1	0	0	1	1
ENSRNOG00000003181|1	0	1	0	0	0	2	0	0	0	0	1	0	1	0
ENSRNOG00000003181|2	1	1	4	2	4	2	6	1	6	2	3	7	2	0
ENSRNOG00000003181|3	0	0	0	0	0	0	0	0	0	0	0	0	0	0
ENSRNOG00000003181|4	0	0	0	0	0	0	0	0	0	0	0	0	0	0
ENSRNOG00000003181|5	0	0	0	0	0	0	0	0	0	0	0	0	0	0
ENSRNOG00000003181|6	5	4	5	3	2	1	6	4	4	5	4	8	2	6
ENSRNOG00000003180|1	0	0	0	0	0	0	0	0	0	0	0	0	0	0
ENSRNOG00000003180|2	72	96	86	63	64	62	77	90	89	86	87	56	55	53
ENSRNOG00000041416|1	0	0	0	0	0	0	0	0	0	0	0	0	0	0
ENSRNOG00000015159|1	75	88	91	71	24	19	23	51	60	70	62	33	30	25
ENSRNOG00000015159|2	5	8	6	4	3	3	1	4	9	4	3	5	1	1
ENSRNOG00000015159|3	1	0	0	0	1	0	1	0	1	1	1	0	2	0
ENSRNOG00000015159|4	1	1	0	3	0	1	1	0	0	0	0	0	0	1
ENSRNOG00000015159|5	4	6	4	7	0	1	0	0	4	4	3	1	2	0
ENSRNOG00000015159|6	2	3	1	2	1	1	1	0	2	2	5	2	2	1
ENSRNOG00000015159|7	0	3	3	1	1	1	0	1	2	1	1	0	0	0
ENSRNOG00000015159|8	0	3	0	2	0	1	1	2	1	0	3	0	0	0
ENSRNOG00000015159|9	0	1	0	1	0	0	0	0	0	2	0	0	0	1
ENSRNOG00000015159|10	2	0	0	0	1	0	0	2	1	0	1	0	1	1
ENSRNOG00000015159|11	2	4	2	4	0	3	1	2	2	5	3	0	0	2
ENSRNOG00000015159|12	9	5	4	5	0	1	2	2	3	1	2	0	2	3
ENSRNOG00000015159|13	4	9	10	5	5	3	1	4	8	4	3	0	2	1
ENSRNOG00000015159|14	2	2	2	0	1	0	0	0	0	0	2	0	0	0
ENSRNOG00000015159|15	2	0	1	2	2	2	0	3	4	1	4	1	2	2
ENSRNOG00000015159|16	5	4	5	4	1	2	4	3	4	3	5	1	3	3
ENSRNOG00000015159|17	7	10	5	5	2	0	2	9	4	7	3	3	1	0
ENSRNOG00000041415|1	0	0	0	0	0	0	0	0	0	0	0	0	0	0
ENSRNOG00000015158|1	2	2	1	1	2	0	0	1	1	0	0	2	1	1
ENSRNOG00000015158|2	6	9	12	7	17	18	14	10	6	15	11	12	20	16
ENSRNOG00000015158|3	2	1	2	6	7	12	8	3	4	11	1	7	11	12
ENSRNOG00000015158|4	0	0	0	0	0	0	0	0	0	0	0	0	0	0
ENSRNOG00000015158|5	3	5	2	1	9	4	8	2	4	3	1	2	4	3
ENSRNOG00000015158|6	4	10	6	8	13	11	7	5	10	7	8	5	12	10
ENSRNOG00000015158|7	6	9	7	6	12	11	10	6	11	6	4	6	13	10
ENSRNOG00000015158|8	0	2	2	0	3	2	2	2	2	2	1	1	5	1
ENSRNOG00000015158|9	4	3	6	2	6	2	8	5	1	1	3	3	5	4
ENSRNOG00000015158|10	4	9	8	5	6	6	8	4	2	7	3	6	6	4
ENSRNOG00000015158|11	3	4	5	3	8	2	4	2	3	2	2	5	4	4
ENSRNOG00000015158|12	5	7	4	3	15	11	12	8	4	3	5	7	5	6
ENSRNOG00000015158|13	4	8	5	3	7	7	9	7	7	7	6	3	6	9
ENSRNOG00000015158|14	2	1	0	1	0	1	0	0	1	3	0	0	0	0
ENSRNOG00000015158|15	3	4	5	2	3	6	9	4	3	2	2	1	9	10
ENSRNOG00000015158|16	2	6	4	1	10	13	15	3	8	4	7	8	11	6
ENSRNOG00000015158|17	0	1	2	0	0	0	0	1	2	0	0	0	1	0
ENSRNOG00000015158|18	2	3	0	1	0	3	3	2	0	7	1	2	2	4
ENSRNOG00000015158|19	3	2	6	1	7	4	3	3	2	2	6	9	7	7
ENSRNOG00000015158|20	5	5	3	2	5	3	8	2	7	4	3	8	6	4
ENSRNOG00000015158|21	43	63	63	48	83	81	87	63	65	53	59	95	90	104
ENSRNOG00000015158|22	3	6	2	3	7	4	8	6	4	7	5	6	6	3
ENSRNOG00000015158|23	0	1	1	0	0	0	0	0	0	0	0	1	1	2
ENSRNOG00000015158|24	7	11	11	7	8	11	8	9	5	5	7	13	14	9
ENSRNOG00000015158|25	3	10	8	7	10	17	7	5	7	5	3	9	11	8
ENSRNOG00000015158|26	1	0	2	4	0	5	1	2	2	6	2	2	2	3
ENSRNOG00000015158|27	1	3	2	1	5	5	5	2	4	5	3	4	9	5
ENSRNOG00000015158|28	5	7	3	2	6	7	7	3	12	2	1	9	11	5
ENSRNOG00000015158|29	2	3	4	4	1	3	4	4	0	3	2	3	3	1
ENSRNOG00000015158|30	0	1	1	0	1	1	1	0	1	1	0	1	0	0
ENSRNOG00000015158|31	5	8	3	6	6	4	10	10	8	4	5	6	8	8
ENSRNOG00000015158|32	9	4	5	7	9	10	5	9	3	4	4	9	5	7
ENSRNOG00000015158|33	2	1	1	2	4	5	4	5	0	7	4	2	6	5
ENSRNOG00000015158|34	1	8	4	2	5	5	0	5	1	3	1	6	5	5
ENSRNOG00000015158|35	4	6	8	2	7	4	5	2	3	5	6	8	8	4
ENSRNOG00000015158|36	3	10	7	7	21	14	11	8	15	7	9	10	6	8
ENSRNOG00000015158|37	0	0	0	0	0	0	0	0	0	0	0	0	2	0
ENSRNOG00000015158|38	15	15	11	8	17	20	13	17	13	18	9	20	12	14
ENSRNOG00000015158|39	4	8	4	2	3	3	10	6	2	5	3	4	8	6
ENSRNOG00000015158|40	5	3	4	7	3	4	1	3	6	4	4	1	7	4
ENSRNOG00000015158|41	14	22	17	11	17	36	23	12	17	14	27	23	22	25
ENSRNOG00000015158|42	3	2	1	5	1	1	1	1	1	1	3	2	2	0
ENSRNOG00000015158|43	5	10	5	8	12	9	12	5	10	8	6	12	9	7
ENSRNOG00000015157|1	1	3	1	1	0	0	0	0	2	2	3	0	1	0
ENSRNOG00000015157|2	0	2	1	0	1	1	0	1	0	0	0	0	0	0
ENSRNOG00000015157|3	0	0	0	0	0	0	0	0	0	0	0	0	0	0
ENSRNOG00000015157|4	1	1	0	1	0	0	2	0	2	1	1	0	0	0
ENSRNOG00000015157|5	0	0	0	0	0	0	0	0	0	0	0	0	0	0
ENSRNOG00000015157|6	0	0	0	0	0	0	0	0	2	0	2	0	0	0
ENSRNOG00000015157|7	0	0	0	1	0	0	0	0	0	0	0	0	0	0
ENSRNOG00000015157|8	0	1	1	0	2	0	0	0	0	0	0	1	0	0
ENSRNOG00000015157|9	0	0	0	0	0	0	0	0	0	0	0	0	0	0
ENSRNOG00000041413|1	0	0	0	0	0	0	0	0	0	0	0	0	0	0
ENSRNOG00000041412|1	0	0	0	0	0	0	0	0	0	0	0	0	0	0
ENSRNOG00000015156|1	439	458	431	441	44	29	42	345	410	396	359	32	24	22
ENSRNOG00000015156|2	70	74	74	58	10	12	8	76	81	79	89	4	3	7
ENSRNOG00000015156|3	128	199	152	159	20	20	18	180	226	215	180	13	12	11
ENSRNOG00000015156|4	22	15	14	5	2	2	1	13	31	23	20	3	0	0
ENSRNOG00000015156|5	49	68	61	55	8	3	4	62	81	87	83	9	7	6
ENSRNOG00000015156|6	279	332	335	286	45	27	40	322	353	402	331	26	21	34
ENSRNOG00000015155|1	0	0	0	0	0	0	0	0	0	0	0	0	0	0
ENSRNOG00000015155|2	2	5	3	2	2	0	0	0	1	1	1	2	5	5
ENSRNOG00000015155|3	1	0	1	0	0	0	0	0	0	0	0	3	2	5
ENSRNOG00000015155|4	0	0	0	1	0	1	0	2	0	0	1	1	2	2
ENSRNOG00000015155|5	0	0	0	0	0	0	0	0	0	0	0	0	0	0
ENSRNOG00000041411|1	18	18	27	23	22	21	21	27	34	29	22	22	21	29
ENSRNOG00000041410|1	0	0	0	0	0	0	0	0	0	0	0	0	0	0
ENSRNOG00000015153|1	74	85	85	84	64	59	65	94	101	99	80	82	61	81
ENSRNOG00000015153|2	24	27	19	14	17	14	12	23	24	36	29	21	23	24
ENSRNOG00000015153|3	12	7	3	7	4	10	5	18	9	13	8	6	6	4
ENSRNOG00000015153|4	0	0	0	0	0	0	0	0	0	0	0	0	0	0
ENSRNOG00000015153|5	0	0	0	0	0	0	0	0	0	0	0	0	0	0
ENSRNOG00000015153|6	13	13	9	11	13	9	6	17	22	18	14	12	10	16
ENSRNOG00000015153|7	23	27	22	26	33	33	20	25	42	41	33	30	26	23
ENSRNOG00000015153|8	0	1	2	0	1	0	0	0	0	0	0	0	0	0
ENSRNOG00000015153|9	18	17	13	19	19	17	9	24	25	31	17	17	16	13
ENSRNOG00000015153|10	2	5	7	5	4	4	4	3	5	4	7	4	3	5
ENSRNOG00000015153|11	2	1	4	4	4	0	1	5	3	5	4	4	2	3
ENSRNOG00000015153|12	25	22	20	21	24	18	15	38	24	32	38	26	22	19
ENSRNOG00000015153|13	11	16	6	17	11	12	14	13	12	22	8	8	9	7
ENSRNOG00000015153|14	0	0	0	0	0	0	0	0	0	0	0	0	0	0
ENSRNOG00000015153|15	6	11	7	6	6	8	13	13	10	15	14	9	13	13
ENSRNOG00000015153|16	1	2	1	3	3	2	1	0	2	2	4	1	0	3
ENSRNOG00000015153|17	5	12	9	12	19	16	23	14	18	11	11	10	10	15
ENSRNOG00000015153|18	15	15	15	13	9	12	12	17	8	8	20	12	15	17
ENSRNOG00000015153|19	9	6	7	9	4	9	5	6	6	7	9	4	4	6
ENSRNOG00000015153|20	6	9	4	8	11	6	14	6	7	9	9	7	6	6
ENSRNOG00000015153|21	3	3	7	2	3	3	5	7	3	8	10	3	3	2
ENSRNOG00000015153|22	3	10	2	4	10	4	3	8	8	12	4	10	3	7
ENSRNOG00000015153|23	32	33	28	29	25	31	21	39	48	42	37	30	25	27
ENSRNOG00000015153|24	3	5	4	11	5	8	6	13	11	11	11	6	9	8
ENSRNOG00000015153|25	25	25	30	32	14	18	11	19	20	20	26	5	15	16
ENSRNOG00000015153|26	13	14	14	16	15	17	19	16	26	21	13	11	9	17
ENSRNOG00000015153|27	5	5	6	4	2	4	4	9	5	6	4	2	3	9
ENSRNOG00000015153|28	7	5	8	2	2	10	8	4	3	6	3	8	7	5
ENSRNOG00000015153|29	9	20	7	11	11	8	10	10	13	11	13	9	6	7
ENSRNOG00000015153|30	7	4	7	5	8	6	7	10	13	6	9	6	6	6
ENSRNOG00000015153|31	8	4	10	5	7	4	14	10	10	4	10	7	7	9
ENSRNOG00000015153|32	14	19	12	9	9	8	12	6	12	15	10	10	7	5
ENSRNOG00000015152|1	0	0	0	0	0	0	0	0	0	0	0	0	0	0
ENSRNOG00000015152|2	0	0	0	0	0	0	0	1	0	0	0	0	0	0
ENSRNOG00000015152|3	0	0	0	0	0	0	0	0	0	0	0	0	0	0
ENSRNOG00000015152|4	0	0	0	0	0	0	0	0	0	1	0	0	0	0
ENSRNOG00000015152|5	0	0	0	0	0	0	0	0	0	0	0	0	0	0
ENSRNOG00000015152|6	0	0	0	0	0	0	0	0	0	0	0	0	0	0
ENSRNOG00000015152|7	0	0	0	0	0	0	0	0	0	0	0	0	0	0
ENSRNOG00000015152|8	0	0	0	0	0	0	0	0	0	0	0	0	0	0
ENSRNOG00000015152|9	0	0	0	0	0	0	0	0	0	0	0	0	0	0
ENSRNOG00000015152|10	0	0	0	0	0	0	1	0	0	0	0	0	0	0
ENSRNOG00000015152|11	0	0	0	0	0	0	0	0	1	0	0	0	0	0
ENSRNOG00000015152|12	0	0	0	0	1	0	0	0	0	0	0	0	0	0
ENSRNOG00000015152|13	0	0	0	0	0	0	0	0	0	0	0	0	0	0
ENSRNOG00000015152|14	0	0	0	0	0	0	0	0	0	0	0	0	0	0
ENSRNOG00000015150|1	2	7	8	8	6	5	2	10	7	8	4	8	6	19
ENSRNOG00000015150|2	3	13	11	13	10	17	7	13	7	6	9	17	10	15
ENSRNOG00000015150|3	5	9	7	10	5	9	5	3	6	10	7	13	8	5
ENSRNOG00000015150|4	43	51	56	36	78	69	64	63	51	66	56	61	55	57
ENSRNOG00000015150|5	18	24	25	15	31	37	26	18	22	34	30	29	22	28
ENSRNOG00000015150|6	4	4	10	11	9	10	12	10	10	17	11	28	20	16
ENSRNOG00000015150|7	11	13	17	13	23	13	12	15	14	18	19	21	23	16
ENSRNOG00000015150|8	16	23	15	21	22	25	20	20	19	15	16	30	30	43
ENSRNOG00000015150|9	21	24	31	13	37	17	25	22	31	29	23	27	29	40
ENSRNOG00000015150|10	12	21	13	14	14	20	10	10	9	17	11	18	12	18
ENSRNOG00000015150|11	2	6	9	9	8	6	6	6	8	6	11	12	9	7
ENSRNOG00000015150|12	0	0	0	0	0	0	0	0	0	0	0	0	0	0
ENSRNOG00000015150|13	0	0	0	0	0	0	0	0	0	0	0	0	0	0
ENSRNOG00000015150|14	16	21	14	14	14	17	31	10	21	19	23	17	26	23
ENSRNOG00000015150|15	17	29	29	14	25	28	21	24	25	32	40	25	31	41
ENSRNOG00000015150|16	18	21	20	17	44	32	27	28	22	32	18	32	33	40
ENSRNOG00000015150|17	6	3	7	7	9	3	3	9	6	7	6	5	5	10
ENSRNOG00000015150|18	63	76	68	51	87	57	75	53	70	75	70	87	80	95
ENSRNOG00000027126|1	0	0	0	0	0	0	0	0	0	0	0	0	0	0
ENSRNOG00000027126|2	10	22	6	17	10	19	14	19	15	24	15	15	18	12
ENSRNOG00000027126|3	0	0	0	0	0	0	0	0	0	0	0	0	0	0
ENSRNOG00000027126|4	19	34	17	33	39	19	26	34	32	39	44	30	32	31
ENSRNOG00000027126|5	56	74	58	50	44	47	52	46	59	50	48	48	55	46
ENSRNOG00000027125|1	199	204	232	223	80	82	93	166	162	162	163	86	70	85
ENSRNOG00000027125|2	20	15	20	18	8	18	3	23	23	21	31	6	19	9
ENSRNOG00000027125|3	14	18	21	9	11	7	8	17	8	19	17	11	7	8
ENSRNOG00000027125|4	2	4	4	3	0	0	0	4	1	1	1	1	1	0
ENSRNOG00000027125|5	0	0	0	0	0	0	0	0	0	0	0	0	0	0
ENSRNOG00000027125|6	0	0	0	0	0	0	0	0	0	0	0	0	0	0
ENSRNOG00000027125|7	8	7	6	4	2	0	4	5	6	4	5	2	7	7
ENSRNOG00000027125|8	10	13	15	16	4	4	6	7	8	14	18	10	7	5
ENSRNOG00000027125|9	18	27	17	26	9	6	13	10	9	15	14	8	10	7
ENSRNOG00000027125|10	3	2	1	1	0	1	0	1	0	0	1	1	0	1
ENSRNOG00000027125|11	0	0	0	1	0	1	0	0	0	0	0	1	0	0
ENSRNOG00000027125|12	20	16	15	15	5	6	7	9	8	7	9	7	2	7
ENSRNOG00000027125|13	10	12	14	19	3	7	10	7	10	9	13	4	5	5
ENSRNOG00000027125|14	12	28	24	16	11	5	4	25	20	16	22	12	16	11
ENSRNOG00000027124|1	150	230	191	164	151	156	129	163	188	215	224	127	132	141
ENSRNOG00000027124|2	8	7	5	7	14	6	4	9	11	11	7	13	7	5
ENSRNOG00000027124|3	25	18	15	15	10	10	7	16	22	18	18	16	7	8
ENSRNOG00000027124|4	4	4	4	3	3	1	2	3	1	0	2	1	2	2
ENSRNOG00000027124|5	3	5	6	4	6	6	3	4	3	3	4	2	4	2
ENSRNOG00000027124|6	10	8	16	18	16	11	14	14	13	9	13	8	11	11
ENSRNOG00000027124|7	1	2	3	2	1	1	0	3	2	2	0	4	3	3
ENSRNOG00000027124|8	13	21	10	16	11	17	7	14	18	11	14	18	16	9
ENSRNOG00000027124|9	0	0	0	0	0	0	0	0	0	0	0	0	0	0
ENSRNOG00000027124|10	3	6	8	4	6	2	5	2	2	13	9	1	4	4
ENSRNOG00000027124|11	0	1	1	0	0	1	1	0	0	0	1	0	0	0
ENSRNOG00000003178|1	130	143	136	118	100	98	103	134	160	162	149	97	95	98
ENSRNOG00000003177|1	92	116	102	94	103	108	119	89	97	108	91	134	128	111
ENSRNOG00000003177|2	10	8	17	9	15	16	18	12	16	15	17	15	11	24
ENSRNOG00000003177|3	60	54	41	55	70	71	55	62	64	71	57	69	73	66
ENSRNOG00000003177|4	20	21	15	22	16	20	13	15	8	12	14	21	16	28
ENSRNOG00000003177|5	6	9	5	6	23	16	13	9	14	9	2	12	19	10
ENSRNOG00000003176|1	0	0	0	0	0	0	0	0	0	0	0	0	0	0
ENSRNOG00000003176|2	0	0	0	0	0	0	0	0	0	0	0	0	0	0
ENSRNOG00000003174|1	2	1	2	1	2	2	0	1	1	5	2	2	4	3
ENSRNOG00000003174|2	0	0	0	0	0	0	0	0	0	0	0	0	0	0
ENSRNOG00000003174|3	0	0	0	0	0	0	0	0	0	0	0	0	0	0
ENSRNOG00000003174|4	0	0	0	0	0	0	0	0	0	0	0	0	0	0
ENSRNOG00000003174|5	0	0	0	0	0	0	0	0	0	0	0	0	0	0
ENSRNOG00000003174|6	0	0	0	0	0	0	0	0	0	0	0	0	0	0
ENSRNOG00000003174|7	9	2	7	7	3	5	6	4	3	9	5	4	9	2
ENSRNOG00000003174|8	8	6	4	3	2	2	6	2	3	7	5	2	3	4
ENSRNOG00000003174|9	7	9	10	13	3	9	4	9	4	7	18	8	5	4
ENSRNOG00000003174|10	6	4	9	6	2	4	2	4	5	3	4	4	6	8
ENSRNOG00000003174|11	4	0	1	2	1	5	2	3	2	4	2	0	4	3
ENSRNOG00000003174|12	1	0	0	2	0	0	0	0	0	0	0	1	0	0
ENSRNOG00000003174|13	4	2	3	3	2	1	1	5	1	0	0	1	0	0
ENSRNOG00000003174|14	4	0	4	7	3	4	3	9	4	4	1	3	5	2
ENSRNOG00000003174|15	1	1	4	1	0	1	2	1	4	1	0	1	0	1
ENSRNOG00000003174|16	0	4	3	2	5	3	2	2	4	1	1	1	2	1
ENSRNOG00000003174|17	1	2	3	4	3	3	0	1	2	3	2	1	4	3
ENSRNOG00000003174|18	8	11	8	14	8	9	7	10	7	10	13	11	16	4
ENSRNOG00000003174|19	54	52	53	61	49	55	51	43	59	60	60	47	59	45
ENSRNOG00000003173|1	0	0	0	0	0	0	1	0	0	0	0	0	0	0
ENSRNOG00000003173|2	0	0	0	0	0	1	0	0	0	0	0	0	0	0
ENSRNOG00000003172|1	112	155	147	124	91	83	79	90	99	106	82	89	69	76
ENSRNOG00000003172|2	44	62	69	43	50	36	43	34	35	43	54	32	34	36
ENSRNOG00000003172|3	21	28	18	18	16	17	19	10	10	11	21	16	20	14
ENSRNOG00000003172|4	56	61	53	58	46	43	35	41	46	50	36	36	38	32
ENSRNOG00000003172|5	16	36	32	17	23	19	28	17	22	15	21	21	16	17
ENSRNOG00000003172|6	21	34	28	27	34	23	22	18	22	15	20	19	23	10
ENSRNOG00000041407|1	0	0	0	0	0	0	0	0	0	0	0	0	0	0
ENSRNOG00000003171|1	5922	6423	5751	4793	4693	4796	4303	5943	6667	6587	6068	3240	3223	3246
ENSRNOG00000003171|2	6585	7598	7126	6615	7289	7454	7005	8498	9994	9676	8980	5608	5707	5647
ENSRNOG00000003171|3	17110	20184	18609	16617	20328	20007	19690	21160	25058	24817	22743	14177	14495	14351
ENSRNOG00000003171|4	9205	11098	9667	8448	8027	8297	7681	9709	11226	11159	9951	5358	5630	5466
ENSRNOG00000003171|5	675	787	755	657	541	530	502	686	762	848	715	458	469	446
ENSRNOG00000003171|6	0	0	0	0	0	0	0	0	0	0	0	0	0	0
ENSRNOG00000003171|7	118588	137520	128096	119912	93823	93064	90407	120209	137297	137004	126362	74916	76050	75570
ENSRNOG00000041406|1	0	0	0	0	0	0	0	0	0	0	0	0	0	0
ENSRNOG00000003170|1	0	1	2	0	0	0	1	0	1	4	3	0	1	0
ENSRNOG00000003170|2	0	0	1	0	0	0	0	1	0	1	0	0	0	0
ENSRNOG00000003170|3	11	14	19	21	6	8	8	19	13	25	19	0	3	5
ENSRNOG00000003170|4	4	2	2	2	1	3	1	1	3	2	3	0	0	1
ENSRNOG00000003170|5	2	3	1	1	1	1	0	1	2	1	2	0	0	0
ENSRNOG00000003170|6	2	2	2	1	1	2	0	4	0	1	1	1	0	0
ENSRNOG00000003170|7	4	2	3	1	2	3	0	2	3	3	2	1	1	2
ENSRNOG00000003170|8	1	1	1	1	2	1	2	3	5	4	2	1	1	0
ENSRNOG00000003170|9	4	4	2	3	0	3	1	4	4	2	3	0	3	0
ENSRNOG00000015149|1	0	0	0	0	0	0	0	0	0	0	0	0	0	0
ENSRNOG00000015149|2	0	0	0	0	0	1	1	0	0	0	1	0	0	0
ENSRNOG00000015149|3	0	0	0	0	0	0	0	0	0	0	0	0	0	0
ENSRNOG00000015149|4	0	0	0	0	0	0	0	0	0	0	0	0	0	0
ENSRNOG00000015149|5	0	0	0	0	0	1	0	0	0	0	0	0	0	0
ENSRNOG00000015149|6	0	0	0	0	0	0	0	0	0	0	0	0	0	0
ENSRNOG00000041405|1	0	0	0	0	0	0	0	0	0	0	0	0	0	0
ENSRNOG00000015148|1	36	50	47	39	43	47	48	69	71	56	56	35	48	54
ENSRNOG00000015148|2	0	0	0	0	0	0	0	0	0	0	0	0	0	0
ENSRNOG00000015148|3	0	0	1	1	1	0	0	0	0	1	0	1	1	2
ENSRNOG00000015148|4	0	0	0	0	0	0	0	0	0	0	0	0	1	0
ENSRNOG00000015148|5	1	2	2	0	3	5	4	5	2	1	2	4	1	1
ENSRNOG00000015148|6	6	3	9	11	6	4	6	7	8	12	5	7	2	10
ENSRNOG00000015148|7	6	5	12	7	6	8	4	13	7	7	5	6	12	8
ENSRNOG00000015148|8	8	3	5	8	3	9	6	4	4	3	8	5	7	9
ENSRNOG00000015148|9	6	7	6	10	6	3	5	7	12	6	8	9	4	8
ENSRNOG00000015148|10	8	8	7	2	8	13	9	5	6	7	7	19	9	13
ENSRNOG00000015148|11	4	6	4	4	3	4	3	2	7	11	6	3	3	7
ENSRNOG00000015148|12	0	0	0	0	0	0	0	0	0	0	0	0	0	0
ENSRNOG00000015148|13	15	14	24	15	16	10	14	18	20	22	21	12	16	11
ENSRNOG00000015148|14	0	0	0	0	0	0	0	0	0	0	0	0	0	0
ENSRNOG00000015148|15	10	14	9	5	7	9	9	8	15	6	4	8	8	12
ENSRNOG00000015148|16	12	19	10	6	9	9	16	13	20	13	10	11	15	19
ENSRNOG00000015148|17	12	10	18	13	10	12	6	9	17	13	9	10	10	9
ENSRNOG00000015148|18	2	1	3	1	4	4	6	6	4	3	6	2	3	6
ENSRNOG00000015148|19	0	0	0	0	0	0	0	0	0	0	0	0	0	0
ENSRNOG00000041404|1	0	0	0	0	0	0	0	0	0	0	0	0	0	0
ENSRNOG00000041403|1	0	0	0	0	0	0	0	0	0	0	0	0	0	0
ENSRNOG00000015145|1	204	235	207	202	157	183	166	177	202	203	200	178	214	177
ENSRNOG00000015145|2	50	44	46	40	50	46	58	36	43	38	49	55	41	29
ENSRNOG00000015145|3	11	12	17	16	8	5	11	11	22	9	8	7	20	11
ENSRNOG00000015145|4	24	29	25	30	23	27	23	16	25	25	24	27	19	27
ENSRNOG00000015145|5	9	7	8	4	5	7	2	4	15	7	8	1	7	8
ENSRNOG00000015145|6	21	35	25	25	32	31	32	30	28	32	29	29	15	33
ENSRNOG00000015145|7	18	23	27	22	25	19	24	27	29	30	27	28	26	24
ENSRNOG00000015144|1	393	511	414	408	374	384	376	381	450	485	398	378	412	419
ENSRNOG00000015144|2	0	0	0	0	1	0	0	0	0	0	1	0	0	0
ENSRNOG00000015144|3	20	17	15	10	13	6	8	12	13	25	23	15	18	10
ENSRNOG00000015144|4	39	65	49	43	47	65	68	48	62	71	54	55	42	60
ENSRNOG00000015144|5	28	34	40	36	21	21	28	19	27	33	21	25	16	37
ENSRNOG00000015144|6	24	21	18	18	8	15	16	14	17	19	15	17	21	16
ENSRNOG00000015144|7	6	10	7	4	12	9	12	11	10	7	9	11	12	9
ENSRNOG00000015144|8	55	86	78	58	72	74	64	72	89	82	81	84	65	74
ENSRNOG00000015144|9	10	10	17	6	10	13	7	7	10	16	12	10	14	10
ENSRNOG00000015144|10	1	4	4	4	1	0	3	0	4	1	3	2	0	1
ENSRNOG00000015143|1	163	204	188	160	153	153	155	163	222	197	178	192	159	157
ENSRNOG00000015142|1	25	25	18	28	22	20	14	17	19	24	17	22	43	32
ENSRNOG00000015142|2	5	5	6	10	2	5	8	11	9	11	4	7	9	10
ENSRNOG00000015142|3	1	0	2	1	1	1	7	3	1	1	2	2	0	2
ENSRNOG00000015142|4	2	5	1	2	6	6	5	2	5	1	1	5	4	2
ENSRNOG00000015142|5	0	1	0	1	0	0	0	0	1	0	0	0	1	0
ENSRNOG00000015142|6	29	30	19	36	34	26	25	17	25	23	22	27	26	28
ENSRNOG00000015140|1	9	7	5	3	4	6	4	7	7	10	4	1	6	3
ENSRNOG00000015140|2	7	6	8	11	3	4	6	15	12	5	7	8	7	2
ENSRNOG00000015140|3	0	0	1	1	0	0	0	1	0	0	0	0	0	0
ENSRNOG00000015140|4	2	1	0	0	0	1	0	1	0	1	1	0	0	0
ENSRNOG00000015140|5	0	0	0	0	0	0	0	0	0	0	0	0	0	0
ENSRNOG00000015140|6	0	0	0	0	0	0	0	0	0	0	0	0	0	0
ENSRNOG00000015140|7	0	0	0	0	0	0	0	0	0	0	0	0	0	0
ENSRNOG00000015140|8	0	0	0	0	0	0	0	0	0	0	0	0	0	0
ENSRNOG00000015140|9	0	0	0	0	0	0	0	0	0	0	0	0	0	0
ENSRNOG00000015140|10	0	0	0	0	0	0	0	0	0	0	0	0	0	0
ENSRNOG00000015140|11	0	0	0	0	0	0	0	0	0	0	0	0	0	0
ENSRNOG00000015140|12	1	4	0	0	2	0	0	0	1	1	0	2	0	2
ENSRNOG00000015140|13	0	0	0	0	0	1	0	1	0	0	0	1	0	0
ENSRNOG00000015140|14	0	0	0	0	0	0	0	0	0	0	0	0	0	0
ENSRNOG00000015140|15	2	0	0	0	0	0	1	1	0	0	0	1	0	0
ENSRNOG00000015140|16	0	0	0	0	0	0	0	0	0	0	0	0	0	0
ENSRNOG00000015140|17	0	0	0	0	0	1	0	0	0	1	0	0	2	0
ENSRNOG00000027116|1	0	0	0	0	0	0	0	0	0	0	0	0	0	0
ENSRNOG00000027116|2	8	14	8	3	8	8	10	12	12	14	19	2	4	10
ENSRNOG00000027115|1	0	0	0	0	0	1	0	0	0	0	0	0	0	0
ENSRNOG00000027115|2	2	0	1	3	2	2	4	2	1	3	0	5	2	0
ENSRNOG00000027113|1	1	0	0	0	0	1	0	0	0	0	0	0	0	0
ENSRNOG00000027112|1	0	0	0	0	0	0	0	0	0	0	0	0	0	0
ENSRNOG00000027112|2	0	0	0	0	1	0	0	0	0	0	0	0	0	0
ENSRNOG00000027112|3	1	0	0	0	0	0	0	1	0	0	1	0	0	0
ENSRNOG00000003164|1	0	0	0	0	0	0	0	0	0	0	0	0	0	0
ENSRNOG00000003164|2	0	0	0	0	0	0	0	0	0	0	0	0	0	0
ENSRNOG00000003164|3	0	0	0	0	0	0	0	0	0	0	0	0	0	0
ENSRNOG00000003164|4	0	0	0	0	0	0	0	0	0	0	0	0	0	0
ENSRNOG00000003163|1	357	390	365	410	355	340	349	393	456	440	360	379	353	367
ENSRNOG00000003163|2	116	131	119	106	107	116	113	135	153	148	135	102	147	116
ENSRNOG00000003163|3	10	16	8	9	9	8	7	8	10	11	12	10	9	11
ENSRNOG00000003163|4	26	28	31	18	26	12	17	22	35	32	22	17	16	20
ENSRNOG00000003163|5	3	3	4	1	0	0	2	1	2	2	3	1	1	1
ENSRNOG00000003163|6	0	0	0	0	0	0	0	0	0	0	0	0	0	0
ENSRNOG00000003160|1	33	25	24	41	50	44	42	22	21	27	16	61	66	45
ENSRNOG00000003160|2	5	8	2	4	10	10	5	5	5	7	8	9	17	10
ENSRNOG00000003160|3	2	2	2	4	5	1	6	2	2	2	1	2	4	6
ENSRNOG00000003160|4	3	5	6	7	5	8	3	2	3	1	3	14	6	9
ENSRNOG00000003160|5	1	4	1	1	7	3	5	4	3	2	1	3	2	6
ENSRNOG00000003160|6	10	13	14	16	23	25	27	14	13	8	8	40	21	25
ENSRNOG00000003160|7	2	3	0	0	3	1	2	1	0	3	1	5	1	0
ENSRNOG00000003160|8	3	1	3	1	4	1	2	0	1	0	2	3	2	2
ENSRNOG00000003160|9	4	4	2	3	4	2	2	2	2	3	0	3	6	8
ENSRNOG00000003160|10	0	0	0	0	0	0	0	0	0	0	0	0	0	0
ENSRNOG00000003160|11	19	32	38	16	63	64	39	36	35	38	34	52	60	61
ENSRNOG00000015139|1	0	0	0	0	0	0	0	1	0	0	0	0	0	0
ENSRNOG00000015139|2	0	0	0	0	0	0	0	0	0	0	0	0	0	0
ENSRNOG00000015139|3	0	0	0	0	0	0	0	0	2	0	0	0	0	0
ENSRNOG00000015139|4	0	0	0	0	0	0	0	0	0	0	0	0	0	0
ENSRNOG00000015139|5	0	0	0	0	0	0	0	0	0	0	0	0	0	0
ENSRNOG00000015139|6	0	1	0	0	0	0	0	1	0	0	0	0	0	0
ENSRNOG00000015139|7	0	0	0	0	0	0	0	0	0	0	0	0	0	0
ENSRNOG00000015139|8	0	0	0	0	0	0	0	0	0	0	0	0	0	0
ENSRNOG00000015139|9	0	0	0	0	0	0	1	1	0	4	0	0	0	0
ENSRNOG00000015139|10	0	0	0	0	0	0	0	0	0	0	0	0	0	0
ENSRNOG00000015139|11	1	0	0	0	0	0	0	0	1	3	0	2	0	0
ENSRNOG00000015139|12	0	2	0	0	0	0	0	1	1	1	0	0	0	0
ENSRNOG00000015139|13	0	1	1	1	1	1	0	2	0	1	1	0	1	1
ENSRNOG00000015139|14	2	1	2	2	2	0	0	1	2	2	5	4	1	0
ENSRNOG00000015139|15	5	4	2	3	2	3	1	1	1	1	1	3	4	2
ENSRNOG00000015137|1	0	1	0	0	0	0	0	0	1	0	0	0	0	0
ENSRNOG00000015137|2	0	0	0	0	0	0	0	0	0	1	0	0	0	1
ENSRNOG00000015137|3	0	0	0	0	0	0	0	0	0	0	0	0	0	1
ENSRNOG00000015137|4	0	3	0	0	1	0	0	1	0	0	1	0	0	1
ENSRNOG00000015137|5	0	0	0	0	0	0	0	0	0	0	0	0	0	0
ENSRNOG00000015137|6	0	0	0	1	0	0	0	0	0	0	1	0	0	0
ENSRNOG00000015137|7	0	1	2	1	2	1	0	1	2	1	1	0	1	0
ENSRNOG00000015137|8	0	0	0	0	0	0	0	0	0	0	1	0	0	0
ENSRNOG00000015137|9	1	0	0	0	1	0	0	0	1	0	1	0	2	5
ENSRNOG00000015137|10	0	0	0	0	0	0	0	0	0	0	0	0	0	0
ENSRNOG00000015137|11	0	0	0	0	0	0	0	0	0	0	0	0	0	0
ENSRNOG00000015137|12	0	0	0	1	0	0	2	2	2	0	0	1	0	0
ENSRNOG00000015137|13	0	0	0	0	0	0	0	0	0	0	0	0	0	0
ENSRNOG00000015134|1	110	137	123	92	116	120	124	150	141	140	108	114	149	134
ENSRNOG00000015134|2	33	43	35	27	65	62	53	55	42	43	46	65	62	59
ENSRNOG00000015134|3	1	1	7	3	3	4	5	4	3	3	0	5	4	3
ENSRNOG00000015134|4	67	64	60	57	102	98	93	71	66	74	62	112	105	105
ENSRNOG00000015134|5	3	9	9	13	18	11	11	14	10	9	6	18	14	26
ENSRNOG00000015134|6	8	4	8	10	16	20	19	9	11	10	7	15	11	21
ENSRNOG00000015134|7	6	11	10	7	9	11	10	8	7	17	15	12	15	12
ENSRNOG00000015134|8	9	7	10	7	15	15	10	6	12	14	12	17	19	14
ENSRNOG00000015134|9	9	14	11	13	15	15	23	12	12	14	19	23	27	28
ENSRNOG00000015134|10	11	12	8	15	16	15	17	15	12	12	6	10	18	21
ENSRNOG00000015134|11	19	22	17	13	37	27	34	13	24	22	27	40	36	32
ENSRNOG00000015134|12	18	20	14	21	23	19	27	10	22	28	23	28	30	39
ENSRNOG00000015134|13	36	39	34	30	54	55	56	36	40	32	41	53	72	64
ENSRNOG00000015133|1	260	315	314	301	239	231	217	258	293	297	299	243	314	253
ENSRNOG00000015133|2	1	4	6	5	11	11	6	6	10	6	4	6	5	7
ENSRNOG00000015133|3	1	2	2	2	1	2	1	3	6	1	2	2	3	1
ENSRNOG00000015133|4	3	3	2	5	4	1	8	1	4	4	6	3	3	4
ENSRNOG00000015133|5	4	9	8	8	5	13	5	11	8	9	12	14	9	17
ENSRNOG00000015133|6	1	2	0	2	2	1	4	0	2	2	0	1	1	1
ENSRNOG00000015133|7	7	3	7	5	1	6	3	5	15	3	3	6	9	10
ENSRNOG00000015133|8	1	3	1	0	1	0	0	0	2	1	0	1	1	0
ENSRNOG00000015133|9	0	2	1	0	1	3	1	4	5	3	0	3	3	0
ENSRNOG00000015133|10	157	201	171	160	145	188	154	162	175	177	153	186	193	192
ENSRNOG00000015133|11	4	5	5	6	5	8	6	5	6	5	5	7	11	6
ENSRNOG00000015133|12	5	6	2	7	4	7	9	2	7	7	9	2	3	0
ENSRNOG00000015133|13	0	0	1	1	0	1	0	0	1	0	1	2	1	1
ENSRNOG00000015133|14	2	2	2	1	2	3	2	0	1	3	2	3	3	5
ENSRNOG00000015133|15	4	3	5	2	3	2	7	6	8	3	7	9	4	6
ENSRNOG00000015133|16	2	4	4	1	5	3	5	3	4	5	5	6	3	5
ENSRNOG00000015133|17	1	2	2	0	3	1	2	5	2	3	2	3	1	3
ENSRNOG00000015133|18	1	7	2	6	5	4	5	1	2	2	1	5	5	4
ENSRNOG00000015133|19	1	1	0	1	0	3	3	0	1	1	2	0	0	1
ENSRNOG00000015133|20	2	0	3	5	0	2	3	1	0	0	3	4	1	1
ENSRNOG00000015133|21	4	2	4	5	4	4	5	3	2	1	5	2	8	2
ENSRNOG00000015133|22	5	7	3	3	7	6	8	7	3	5	3	3	1	10
ENSRNOG00000015133|23	4	1	1	1	1	3	0	1	4	4	2	0	1	1
ENSRNOG00000015133|24	1	3	1	1	3	2	2	2	3	4	2	1	6	9
ENSRNOG00000015133|25	2	2	3	0	1	6	1	1	2	3	2	1	3	4
ENSRNOG00000015133|26	4	6	2	2	2	3	3	0	5	2	3	4	7	3
ENSRNOG00000015133|27	1	1	1	0	0	2	1	0	1	2	2	2	2	0
ENSRNOG00000015133|28	3	5	3	0	3	4	7	2	3	1	1	1	2	5
ENSRNOG00000015133|29	0	0	2	0	1	1	0	0	0	0	0	0	0	4
ENSRNOG00000015133|30	4	2	5	2	4	4	0	4	4	3	3	1	1	2
ENSRNOG00000015133|31	0	1	3	1	2	4	2	2	5	4	3	1	3	3
ENSRNOG00000015133|32	0	1	0	0	1	1	1	0	0	2	0	1	1	0
ENSRNOG00000015133|33	6	3	1	3	5	6	2	4	6	5	1	3	6	4
ENSRNOG00000015133|34	3	2	2	4	1	2	2	4	2	3	0	4	2	5
ENSRNOG00000015133|35	41	46	42	42	35	71	51	53	38	53	30	50	42	52
ENSRNOG00000015133|36	0	1	1	1	0	1	1	0	0	0	1	2	0	0
ENSRNOG00000015133|37	0	0	0	0	2	0	0	0	0	0	0	0	0	0
ENSRNOG00000015131|1	3	3	7	3	1	2	1	4	8	4	7	2	1	0
ENSRNOG00000015131|2	0	0	0	0	0	0	0	0	0	0	0	0	0	0
ENSRNOG00000015131|3	1	3	0	1	0	0	2	2	1	1	0	0	0	0
ENSRNOG00000015131|4	2	0	0	0	0	0	0	0	1	1	2	2	0	0
ENSRNOG00000015131|5	5	1	2	4	0	2	0	1	4	4	2	0	1	1
ENSRNOG00000015131|6	0	0	0	0	0	0	0	0	0	0	0	0	0	0
ENSRNOG00000015130|1	0	0	0	0	0	1	0	0	1	0	1	0	0	1
ENSRNOG00000015130|2	0	0	0	0	0	0	0	0	0	0	0	0	0	0
ENSRNOG00000015130|3	0	1	0	0	1	4	0	1	0	1	1	0	0	0
ENSRNOG00000015130|4	2	0	0	0	0	0	0	0	0	2	1	0	0	1
ENSRNOG00000027109|1	4	3	6	10	3	5	4	5	4	10	6	7	4	1
ENSRNOG00000027109|2	0	0	2	1	0	0	0	0	0	2	0	0	1	1
ENSRNOG00000027109|3	1	1	2	0	1	0	1	0	1	0	1	0	1	1
ENSRNOG00000027109|4	2	2	0	0	0	0	0	0	0	1	2	1	1	0
ENSRNOG00000027104|1	0	0	0	0	0	0	0	0	0	0	0	0	0	0
ENSRNOG00000027104|2	0	0	0	0	0	0	0	0	0	0	0	0	0	0
ENSRNOG00000027104|3	0	0	0	0	0	0	0	0	0	0	0	0	0	0
ENSRNOG00000027103|1	3	2	3	5	6	4	5	8	8	3	2	6	8	3
ENSRNOG00000027102|1	0	0	0	0	0	0	0	0	0	0	0	0	0	0
ENSRNOG00000027102|2	0	0	0	0	0	0	0	0	0	0	0	0	0	0
ENSRNOG00000027102|3	0	0	0	0	0	0	0	0	0	0	0	0	0	0
ENSRNOG00000027102|4	0	0	0	0	0	0	0	0	0	0	0	0	0	0
ENSRNOG00000027102|5	0	0	0	0	0	0	0	0	0	0	0	0	0	0
ENSRNOG00000003158|1	0	0	2	1	0	0	0	0	0	0	0	0	0	0
ENSRNOG00000003153|1	0	0	0	0	0	0	0	0	0	0	0	0	0	0
ENSRNOG00000003153|2	0	0	0	0	0	0	0	0	0	0	0	0	0	0
ENSRNOG00000003153|3	0	0	0	0	0	0	0	0	0	0	0	0	0	0
ENSRNOG00000003153|4	0	0	0	0	0	0	0	0	0	0	0	0	0	0
ENSRNOG00000003153|5	0	0	0	0	0	0	0	0	0	0	0	0	0	2
ENSRNOG00000003153|6	0	0	0	0	0	0	0	0	0	0	0	0	0	0
ENSRNOG00000003153|7	0	0	0	0	0	0	0	0	0	0	0	0	0	0
ENSRNOG00000003153|8	0	0	0	0	0	0	0	0	0	0	0	0	0	0
ENSRNOG00000003153|9	0	0	0	0	0	0	0	0	0	0	0	0	0	0
ENSRNOG00000003153|10	0	0	0	0	0	0	0	0	1	0	0	0	0	0
ENSRNOG00000003153|11	0	0	0	0	0	0	0	0	0	0	0	0	1	0
ENSRNOG00000003153|12	0	0	0	0	0	0	0	0	0	0	0	0	0	0
ENSRNOG00000003153|13	0	0	0	0	0	0	0	0	0	0	0	0	0	0
ENSRNOG00000003153|14	0	0	0	0	0	0	0	0	0	0	0	0	0	0
ENSRNOG00000003153|15	0	0	0	0	0	1	0	0	0	0	2	0	0	0
ENSRNOG00000003153|16	0	0	0	0	0	0	0	0	0	0	0	0	0	0
ENSRNOG00000003153|17	0	0	0	0	0	0	0	0	0	2	1	1	1	1
ENSRNOG00000003153|18	0	0	0	0	0	0	0	1	1	1	0	0	0	0
ENSRNOG00000003153|19	0	1	0	1	0	0	0	0	0	0	0	0	0	0
ENSRNOG00000003153|20	0	1	0	0	0	1	1	0	0	0	0	0	0	0
ENSRNOG00000003153|21	0	0	0	0	1	0	0	0	1	1	0	0	0	0
ENSRNOG00000003153|22	0	0	0	0	0	0	0	0	0	0	0	0	0	0
ENSRNOG00000003153|23	0	0	0	0	0	0	0	0	0	0	0	0	0	0
ENSRNOG00000003153|24	0	0	0	0	0	0	0	0	0	0	1	0	0	0
ENSRNOG00000003153|25	0	0	0	0	0	0	0	0	0	0	0	0	0	0
ENSRNOG00000003153|26	0	0	0	0	0	0	1	0	0	0	0	0	0	0
ENSRNOG00000003153|27	0	0	0	0	0	0	0	0	0	0	0	0	0	0
ENSRNOG00000003153|28	0	0	0	0	1	0	0	0	0	2	0	1	1	0
ENSRNOG00000003153|29	0	0	0	0	0	0	0	0	0	0	0	0	0	0
ENSRNOG00000003153|30	0	0	0	1	0	1	0	2	1	0	0	0	0	0
ENSRNOG00000003153|31	0	0	0	0	1	0	1	1	1	0	0	0	1	0
ENSRNOG00000003153|32	2	1	0	1	1	0	0	0	1	1	0	0	0	0
ENSRNOG00000003153|33	1	0	0	0	0	2	0	2	2	1	1	0	1	2
ENSRNOG00000003153|34	0	0	0	0	0	0	1	0	1	0	0	0	0	0
ENSRNOG00000003153|35	0	0	0	0	0	0	0	0	0	0	0	0	0	0
ENSRNOG00000003153|36	0	0	0	0	0	0	0	0	0	0	0	0	0	0
ENSRNOG00000003151|1	8	13	7	8	12	8	6	17	13	15	9	17	13	18
ENSRNOG00000003151|2	3	7	4	4	4	6	9	3	7	12	6	10	9	12
ENSRNOG00000003151|3	18	13	20	18	26	29	16	12	14	25	22	10	13	22
ENSRNOG00000003151|4	12	16	17	11	25	13	17	21	20	23	21	23	20	23
ENSRNOG00000003151|5	140	148	141	135	142	145	140	135	143	142	162	147	163	147
ENSRNOG00000003150|1	30	55	46	34	23	38	23	40	51	51	36	42	48	49
ENSRNOG00000003150|2	0	0	0	0	0	0	0	0	0	0	0	0	0	0
ENSRNOG00000003150|3	14	19	14	15	21	16	11	21	19	22	18	23	25	32
ENSRNOG00000003150|4	0	0	0	0	0	0	0	0	0	0	0	0	0	0
ENSRNOG00000003150|5	0	0	0	0	0	0	0	0	0	0	0	0	0	0
ENSRNOG00000003150|6	0	0	0	0	0	0	0	0	0	0	0	0	0	0
ENSRNOG00000003150|7	0	0	0	0	0	0	0	0	0	0	0	0	0	0
ENSRNOG00000003150|8	0	0	0	0	0	0	0	0	0	0	0	0	0	0
ENSRNOG00000003150|9	0	0	0	0	0	0	0	0	0	0	0	0	0	0
ENSRNOG00000003150|10	0	0	0	0	0	0	0	0	0	0	0	0	0	0
ENSRNOG00000015128|1	371	439	400	358	476	457	470	372	452	489	430	485	504	506
ENSRNOG00000015128|2	8	7	8	9	15	11	9	11	17	12	15	15	13	15
ENSRNOG00000015128|3	53	47	75	54	84	80	87	70	77	72	68	90	78	69
ENSRNOG00000015128|4	29	33	31	33	27	28	34	45	51	37	34	33	52	36
ENSRNOG00000015128|5	27	32	15	25	34	25	31	25	22	30	30	35	38	40
ENSRNOG00000015128|6	32	25	56	39	45	47	45	30	49	44	27	49	48	51
ENSRNOG00000015128|7	45	50	48	48	58	56	78	60	70	77	54	67	64	70
ENSRNOG00000015128|8	25	29	31	25	30	27	23	17	32	33	30	36	31	17
ENSRNOG00000015128|9	40	42	44	31	48	33	38	35	38	51	36	38	42	42
ENSRNOG00000015126|1	0	1	2	2	1	1	0	1	2	0	0	2	2	0
ENSRNOG00000015126|2	3	2	3	4	2	0	0	1	1	7	3	0	1	0
ENSRNOG00000015125|1	10	12	7	7	9	3	8	10	7	7	7	7	6	2
ENSRNOG00000015125|2	118	122	120	110	71	73	67	86	120	116	108	92	100	80
ENSRNOG00000015125|3	38	35	29	43	24	27	37	27	42	44	38	32	45	30
ENSRNOG00000015124|1	38	54	38	43	74	58	50	43	62	50	51	53	49	55
ENSRNOG00000015124|2	9	6	7	2	10	12	7	6	9	8	4	13	6	8
ENSRNOG00000015124|3	32	43	49	39	60	43	56	50	66	60	46	66	48	54
ENSRNOG00000015124|4	31	43	38	42	67	52	53	44	64	55	42	55	42	54
ENSRNOG00000015124|5	9	9	11	7	11	8	12	6	10	9	10	16	10	13
ENSRNOG00000015124|6	15	18	26	15	41	32	23	26	26	33	29	20	35	24
ENSRNOG00000015124|7	61	73	70	58	90	85	83	64	62	88	68	69	71	73
ENSRNOG00000015124|8	1	3	1	0	4	7	2	5	4	5	5	2	2	6
ENSRNOG00000015124|9	18	31	28	13	29	38	26	23	35	29	24	25	22	29
ENSRNOG00000015124|10	8	20	11	14	10	17	17	6	18	11	15	19	19	13
ENSRNOG00000015124|11	15	15	22	17	23	16	15	26	17	21	17	14	22	13
ENSRNOG00000015124|12	20	31	43	34	37	46	46	43	47	50	43	44	37	34
ENSRNOG00000015124|13	13	12	14	13	22	19	16	13	14	22	14	19	21	28
ENSRNOG00000015124|14	34	37	41	44	70	59	48	57	58	56	68	37	60	44
ENSRNOG00000015124|15	29	27	18	16	23	27	35	31	29	24	26	25	22	32
ENSRNOG00000015124|16	21	33	25	26	32	42	28	33	33	44	39	37	25	36
ENSRNOG00000015124|17	15	16	15	19	29	18	24	18	20	20	16	10	15	25
ENSRNOG00000015124|18	3	8	2	7	9	3	6	5	4	12	2	4	8	1
ENSRNOG00000015124|19	20	13	13	16	9	24	17	15	13	11	18	15	18	19
ENSRNOG00000015124|20	16	21	14	10	10	16	22	14	23	22	13	17	15	15
ENSRNOG00000015122|1	29	47	19	25	34	49	37	35	45	44	31	44	49	48
ENSRNOG00000015122|2	12	28	30	25	35	36	25	18	24	24	31	32	33	33
ENSRNOG00000015122|3	37	36	49	38	45	49	54	49	42	51	55	62	70	72
ENSRNOG00000015122|4	3	3	3	2	2	4	2	2	2	4	4	6	5	5
ENSRNOG00000015122|5	15	10	15	19	26	27	31	26	14	25	21	20	32	14
ENSRNOG00000015122|6	0	0	0	0	0	0	0	0	0	0	0	0	0	0
ENSRNOG00000015122|7	0	0	0	0	0	0	0	0	0	0	0	0	0	0
ENSRNOG00000015122|8	0	0	1	0	0	0	0	0	0	1	0	0	0	1
ENSRNOG00000015122|9	152	187	145	161	197	208	193	197	239	237	220	262	310	249
ENSRNOG00000015121|1	3	3	4	5	4	4	3	0	4	4	5	1	3	3
ENSRNOG00000015121|2	78	91	88	74	64	63	78	73	87	59	76	68	65	61
ENSRNOG00000015121|3	0	2	1	2	5	2	1	2	8	3	1	4	3	2
ENSRNOG00000015121|4	0	4	4	0	3	2	0	1	4	2	1	1	4	1
ENSRNOG00000015121|5	2	6	2	3	5	3	0	1	4	3	3	6	4	2
ENSRNOG00000015121|6	5	2	4	2	4	3	2	2	2	1	0	2	5	3
ENSRNOG00000015121|7	9	8	9	16	13	19	7	7	14	20	11	17	6	8
ENSRNOG00000003149|1	51	75	46	47	54	68	54	58	74	73	63	62	75	59
ENSRNOG00000003149|2	0	8	8	8	2	5	6	4	12	10	5	7	12	13
ENSRNOG00000003149|3	5	7	8	1	8	11	10	4	5	10	8	11	5	10
ENSRNOG00000003149|4	25	36	31	22	36	36	37	32	33	50	34	26	27	32
ENSRNOG00000003149|5	9	5	5	13	7	4	7	14	14	17	9	11	14	17
ENSRNOG00000003149|6	2	10	5	9	6	7	7	2	0	6	4	5	6	5
ENSRNOG00000003149|7	14	11	9	10	7	25	14	18	18	16	12	18	21	16
ENSRNOG00000003149|8	14	20	22	14	18	11	14	15	13	13	19	16	14	15
ENSRNOG00000003149|9	7	13	5	7	10	4	8	11	6	8	6	6	7	8
ENSRNOG00000003149|10	4	16	7	10	9	12	11	12	14	14	11	13	11	13
ENSRNOG00000003149|11	10	15	10	2	13	5	9	9	14	13	11	7	14	11
ENSRNOG00000003149|12	9	7	7	13	11	11	16	12	15	14	12	17	11	9
ENSRNOG00000003149|13	22	26	33	21	21	23	26	16	19	22	19	20	23	25
ENSRNOG00000003148|1	1122	1373	1281	1194	1023	1058	1062	1137	1353	1396	1271	1127	1087	1101
ENSRNOG00000003148|2	0	0	0	0	0	0	0	0	0	0	0	0	0	0
ENSRNOG00000003148|3	495	570	587	522	521	528	477	536	579	619	543	403	461	451
ENSRNOG00000003148|4	206	243	211	195	188	212	195	237	282	262	240	216	254	216
ENSRNOG00000003148|5	355	390	369	339	290	254	246	304	352	350	271	256	249	250
ENSRNOG00000003148|6	1004	1177	1010	883	713	694	608	855	917	862	845	698	719	719
ENSRNOG00000003147|1	1562	1868	1636	1558	1853	1745	1663	1599	1915	1837	1690	2114	2005	2025
ENSRNOG00000003147|2	451	486	458	437	532	506	535	589	601	572	511	613	587	596
ENSRNOG00000003147|3	448	520	536	447	578	585	519	562	661	630	618	643	643	643
ENSRNOG00000003147|4	0	0	0	0	0	0	0	0	0	0	0	0	0	0
ENSRNOG00000003147|5	0	0	0	0	0	0	0	0	0	0	0	0	0	0
ENSRNOG00000003147|6	0	0	0	0	0	0	0	0	0	0	0	0	0	0
ENSRNOG00000003147|7	36	57	45	34	38	53	55	53	65	67	61	69	55	66
ENSRNOG00000003147|8	0	0	0	0	0	0	0	0	0	0	0	0	0	0
ENSRNOG00000003147|9	0	0	0	0	0	0	0	0	0	0	0	0	0	0
ENSRNOG00000003147|10	38	31	29	25	49	53	28	49	46	63	52	57	56	90
ENSRNOG00000003147|11	469	543	517	479	614	649	668	522	602	548	498	605	578	583
ENSRNOG00000003147|12	99	129	97	128	149	155	164	140	171	191	144	168	185	172
ENSRNOG00000003147|13	250	304	246	233	201	219	183	232	284	277	251	270	294	327
ENSRNOG00000003146|1	0	0	0	0	0	0	0	1	0	1	0	1	2	1
ENSRNOG00000003146|2	10	29	9	23	18	15	10	17	11	13	15	24	23	16
ENSRNOG00000003146|3	0	1	2	2	1	0	1	1	1	0	0	1	0	1
ENSRNOG00000003146|4	13	13	11	12	15	12	21	10	31	6	13	18	15	18
ENSRNOG00000003146|5	89	121	116	107	105	103	98	101	96	111	104	126	87	118
ENSRNOG00000003144|1	2	10	10	4	7	20	20	10	5	10	9	10	12	15
ENSRNOG00000003144|2	64	70	98	64	152	160	150	81	79	89	86	142	160	156
ENSRNOG00000003144|3	4	3	1	4	5	13	9	6	3	6	5	8	6	8
ENSRNOG00000003144|4	10	11	7	5	22	19	15	8	10	5	9	13	13	15
ENSRNOG00000003144|5	110	98	87	85	169	185	175	79	96	103	96	187	178	185
ENSRNOG00000003143|1	0	0	0	0	0	0	0	0	0	0	0	0	0	0
ENSRNOG00000003143|2	0	0	0	0	0	0	0	0	0	0	0	0	0	0
ENSRNOG00000003143|3	0	0	0	0	0	0	0	0	0	0	0	0	0	0
ENSRNOG00000003143|4	0	0	0	0	0	0	0	0	0	0	0	0	0	0
ENSRNOG00000003143|5	0	0	0	0	0	0	0	0	0	2	0	1	1	1
ENSRNOG00000003143|6	0	0	0	0	0	0	0	0	0	0	0	0	0	0
ENSRNOG00000003143|7	0	1	0	1	0	0	0	0	0	0	0	0	0	0
ENSRNOG00000015118|1	5	7	7	4	12	4	7	8	3	2	9	2	5	4
ENSRNOG00000015118|2	6	15	5	13	9	12	6	10	11	7	10	13	11	7
ENSRNOG00000015118|3	0	0	0	0	0	0	0	0	0	0	0	0	0	0
ENSRNOG00000015118|4	0	0	0	0	0	0	0	0	0	0	0	0	0	0
ENSRNOG00000015118|5	31	15	32	42	35	34	26	33	39	35	35	31	36	33
ENSRNOG00000015118|6	72	104	70	55	76	76	77	80	86	100	78	85	86	93
ENSRNOG00000015117|1	0	0	0	0	0	0	0	0	0	0	0	0	0	0
ENSRNOG00000015117|2	0	0	0	0	0	0	0	0	0	0	0	0	0	0
ENSRNOG00000015117|3	0	0	0	0	0	0	0	0	0	0	0	0	0	0
ENSRNOG00000015117|4	0	0	0	0	0	0	0	0	0	0	0	0	0	0
ENSRNOG00000015117|5	0	0	0	0	0	0	0	0	0	0	0	1	0	0
ENSRNOG00000015117|6	0	0	0	0	0	0	0	0	0	0	0	0	0	0
ENSRNOG00000015117|7	0	0	0	0	1	0	0	0	0	0	0	0	0	0
ENSRNOG00000015117|8	0	0	0	0	0	0	0	0	0	0	0	0	0	0
ENSRNOG00000015117|9	15	10	12	13	6	9	9	20	19	12	11	9	11	4
ENSRNOG00000015114|1	0	0	0	0	0	0	0	0	0	0	0	0	0	0
ENSRNOG00000015114|2	0	0	0	0	0	0	0	0	0	0	0	0	0	0
ENSRNOG00000015114|3	8	11	6	7	11	10	17	11	8	13	19	17	15	5
ENSRNOG00000015114|4	0	0	0	0	0	0	0	0	0	0	0	0	0	0
ENSRNOG00000015113|1	7	2	10	4	8	3	5	8	6	3	7	4	9	8
ENSRNOG00000015113|2	1	3	2	3	0	3	1	2	2	0	2	5	1	0
ENSRNOG00000015113|3	1	1	0	0	0	1	0	3	1	0	0	0	1	1
ENSRNOG00000015113|4	1	2	4	2	4	6	3	1	0	3	7	2	2	3
ENSRNOG00000015113|5	18	18	15	9	21	24	22	24	20	17	12	22	25	27
ENSRNOG00000015113|6	3	1	2	1	2	2	2	2	6	0	2	4	2	4
ENSRNOG00000015113|7	7	10	4	7	8	5	11	9	6	6	8	9	6	8
ENSRNOG00000015113|8	1	3	5	6	3	3	2	2	6	3	7	4	4	1
ENSRNOG00000015113|9	21	20	15	23	22	22	30	24	17	22	28	33	21	26
ENSRNOG00000015113|10	6	6	4	4	5	1	2	6	6	9	10	4	6	4
ENSRNOG00000015113|11	0	6	2	2	0	3	1	3	3	5	3	0	1	3
ENSRNOG00000015113|12	1	8	4	3	2	4	3	1	6	5	7	8	4	5
ENSRNOG00000015113|13	1	6	2	2	2	2	4	1	4	1	0	5	5	2
ENSRNOG00000015113|14	2	4	7	6	4	5	0	1	7	2	0	1	2	2
ENSRNOG00000015113|15	3	5	1	2	3	2	1	2	0	3	2	7	6	3
ENSRNOG00000015113|16	16	7	12	3	11	9	8	16	17	13	12	8	13	5
ENSRNOG00000015110|1	0	0	0	0	0	0	0	0	0	0	0	0	0	0
ENSRNOG00000015110|2	0	0	0	0	0	0	0	0	0	0	0	0	0	0
ENSRNOG00000015110|3	0	0	0	0	0	0	0	0	0	0	0	0	0	0
ENSRNOG00000015110|4	0	0	0	0	0	0	0	0	0	0	0	0	0	0
ENSRNOG00000015110|5	0	0	0	0	0	0	0	0	0	0	0	0	0	0
ENSRNOG00000015110|6	0	0	0	0	0	0	0	0	0	0	0	0	0	0
ENSRNOG00000003139|1	18	16	22	16	21	10	17	20	12	12	10	23	23	16
ENSRNOG00000003139|2	16	16	16	18	16	21	15	27	21	33	17	29	36	30
ENSRNOG00000003139|3	7	10	16	9	12	7	10	7	9	11	14	12	11	9
ENSRNOG00000003139|4	24	32	25	34	32	36	27	30	32	23	26	34	37	32
ENSRNOG00000003139|5	44	46	41	40	45	35	38	41	44	35	31	41	41	38
ENSRNOG00000003139|6	45	53	51	32	45	51	46	40	54	47	49	47	54	44
ENSRNOG00000003139|7	9	10	17	16	15	19	20	19	22	24	22	18	22	22
ENSRNOG00000003139|8	4	8	14	5	8	4	6	7	14	7	8	8	4	6
ENSRNOG00000003139|9	38	40	28	28	39	46	33	40	60	46	50	67	45	49
ENSRNOG00000003139|10	43	48	48	46	46	31	44	37	32	32	36	45	26	45
ENSRNOG00000003139|11	45	57	41	28	43	47	45	38	39	58	43	47	48	43
ENSRNOG00000003139|12	33	27	27	27	26	27	21	23	26	29	35	34	40	39
ENSRNOG00000003139|13	25	35	25	23	30	24	30	33	42	48	32	31	42	28
ENSRNOG00000003139|14	16	22	13	17	9	8	11	13	10	12	12	17	14	15
ENSRNOG00000003139|15	18	18	26	20	28	17	16	27	26	25	27	20	23	28
ENSRNOG00000003139|16	24	29	25	15	12	20	12	12	20	16	17	19	18	22
ENSRNOG00000003139|17	23	35	28	24	33	27	27	21	34	22	24	26	23	21
ENSRNOG00000003139|18	40	26	31	22	25	35	39	36	42	37	35	28	38	34
ENSRNOG00000003139|19	16	23	19	14	17	24	7	24	23	8	14	11	23	10
ENSRNOG00000003139|20	30	42	49	28	31	49	46	29	40	50	25	35	30	40
ENSRNOG00000003139|21	11	9	5	12	10	7	5	11	9	9	9	12	7	6
ENSRNOG00000003139|22	0	0	0	0	0	0	0	0	0	0	0	0	0	0
ENSRNOG00000003139|23	0	0	1	0	0	0	0	0	0	0	0	0	0	0
ENSRNOG00000003139|24	0	0	0	0	0	0	0	0	0	0	0	0	0	0
ENSRNOG00000003139|25	0	0	0	0	0	0	0	0	0	0	0	0	0	0
ENSRNOG00000003139|26	9	10	13	10	15	9	10	13	15	13	15	19	7	12
ENSRNOG00000003139|27	19	17	22	18	21	13	21	9	22	19	17	22	20	22
ENSRNOG00000003139|28	20	16	21	13	20	12	11	17	14	17	17	14	17	16
ENSRNOG00000003138|1	18	32	46	33	12	11	17	23	21	16	19	19	9	10
ENSRNOG00000003138|2	0	0	0	0	0	0	0	0	0	0	0	0	0	0
ENSRNOG00000003138|3	3	0	1	0	0	0	1	0	1	1	1	0	0	2
ENSRNOG00000003138|4	5	1	4	3	4	6	0	5	5	5	8	1	4	3
ENSRNOG00000003138|5	3	3	0	3	0	0	0	0	1	2	3	0	1	0
ENSRNOG00000003138|6	15	15	7	10	13	10	7	21	20	25	7	4	6	5
ENSRNOG00000003138|7	0	0	0	0	0	0	0	0	0	0	0	0	0	0
ENSRNOG00000003138|8	5	8	4	5	4	6	5	7	7	7	6	3	3	5
ENSRNOG00000003138|9	2	5	3	0	0	1	0	0	2	4	0	0	0	0
ENSRNOG00000003138|10	23	25	15	19	7	6	5	20	14	16	19	1	2	3
ENSRNOG00000003138|11	0	0	0	0	0	0	0	0	0	0	0	0	0	0
ENSRNOG00000003138|12	0	0	0	0	0	0	0	0	0	0	0	0	0	0
ENSRNOG00000003138|13	0	0	0	0	0	0	0	0	0	0	0	0	0	0
ENSRNOG00000003138|14	0	0	0	0	0	0	0	0	0	0	0	0	0	0
ENSRNOG00000003138|15	3	4	11	3	0	1	1	0	1	4	1	0	0	0
ENSRNOG00000003138|16	0	0	0	0	0	0	0	0	0	0	0	0	0	0
ENSRNOG00000003138|17	0	0	1	0	0	0	0	0	0	0	0	0	0	0
ENSRNOG00000003138|18	0	0	0	0	0	0	0	0	0	0	0	0	0	0
ENSRNOG00000003138|19	0	0	0	0	0	0	0	0	0	0	0	0	0	0
ENSRNOG00000003138|20	0	0	0	0	0	0	0	0	0	0	0	0	0	0
ENSRNOG00000003138|21	1	1	0	1	0	0	0	2	0	1	0	0	0	0
ENSRNOG00000003138|22	0	0	0	0	0	0	0	0	0	0	0	0	0	0
ENSRNOG00000003138|23	0	0	0	0	0	0	0	0	0	0	0	0	0	0
ENSRNOG00000003137|1	0	0	0	0	0	0	0	0	0	0	0	0	0	0
ENSRNOG00000003137|2	0	0	0	0	0	0	0	0	0	0	0	0	0	0
ENSRNOG00000003137|3	0	0	0	0	0	0	0	0	0	0	0	0	0	0
ENSRNOG00000003137|4	0	0	0	0	0	0	0	0	0	0	0	0	0	0
ENSRNOG00000003137|5	0	0	0	0	0	0	0	0	0	0	0	0	0	0
ENSRNOG00000003137|6	0	0	0	0	0	0	0	0	0	0	0	0	0	0
ENSRNOG00000003137|7	0	0	0	0	0	0	0	0	0	0	0	0	0	0
ENSRNOG00000003137|8	0	0	0	0	0	0	0	0	0	0	0	0	0	0
ENSRNOG00000003137|9	0	0	0	0	0	0	0	0	0	0	0	0	0	0
ENSRNOG00000003137|10	0	0	0	0	0	0	0	0	0	0	0	0	0	0
ENSRNOG00000003136|1	0	0	0	0	1	0	0	0	0	0	0	0	0	0
ENSRNOG00000003136|2	0	0	0	0	0	0	0	0	0	0	0	0	0	0
ENSRNOG00000003136|3	2	2	3	5	1	1	0	2	3	1	0	0	1	1
ENSRNOG00000003136|4	1	7	1	2	1	0	0	3	1	3	0	0	0	0
ENSRNOG00000003136|5	3	1	4	0	0	0	0	0	1	1	1	0	0	0
ENSRNOG00000003136|6	0	2	0	0	0	0	0	2	1	0	1	0	0	0
ENSRNOG00000003135|1	1	1	1	1	0	0	1	0	0	3	0	0	1	1
ENSRNOG00000003135|2	0	0	1	0	0	0	0	0	0	0	1	0	0	0
ENSRNOG00000003135|3	0	0	0	0	0	0	0	3	0	0	0	0	0	0
ENSRNOG00000003135|4	0	1	1	1	0	0	0	2	0	1	1	0	0	0
ENSRNOG00000003135|5	0	0	0	0	0	0	0	0	0	0	0	0	0	0
ENSRNOG00000003135|6	0	0	0	0	0	0	0	0	0	0	0	0	0	0
ENSRNOG00000003134|1	5	9	13	11	12	17	15	5	4	4	1	11	15	17
ENSRNOG00000003134|2	5	3	3	1	8	4	6	2	0	7	2	6	3	8
ENSRNOG00000003134|3	2	5	0	3	2	1	2	1	2	1	2	5	2	4
ENSRNOG00000003134|4	6	8	4	3	12	10	11	5	4	6	7	15	8	13
ENSRNOG00000003134|5	9	9	18	15	26	27	36	14	12	17	12	22	24	29
ENSRNOG00000003134|6	1	2	0	0	2	4	2	1	3	1	1	2	6	4
ENSRNOG00000003134|7	3	2	3	3	5	6	9	5	4	5	2	6	6	5
ENSRNOG00000003134|8	10	7	9	16	31	32	37	16	23	15	11	31	22	26
ENSRNOG00000003134|9	7	4	6	6	14	15	15	8	5	6	9	20	14	26
ENSRNOG00000003134|10	5	6	6	6	5	6	11	4	4	11	5	13	9	15
ENSRNOG00000003134|11	9	10	10	11	18	26	25	12	13	10	22	20	25	43
ENSRNOG00000003134|12	2	2	2	1	8	3	1	2	1	2	0	2	3	3
ENSRNOG00000003134|13	8	10	8	15	28	21	34	12	13	15	11	30	22	35
ENSRNOG00000003134|14	2	7	3	3	18	17	9	5	8	10	12	25	16	14
ENSRNOG00000003134|15	10	8	3	8	16	14	16	7	7	7	10	17	13	16
ENSRNOG00000003134|16	4	2	5	5	9	15	14	2	3	4	7	12	12	11
ENSRNOG00000003134|17	9	8	5	12	17	20	14	2	13	12	7	20	24	23
ENSRNOG00000003134|18	3	4	1	1	10	10	7	4	3	9	5	12	13	7
ENSRNOG00000003134|19	7	5	10	4	25	10	19	3	6	11	9	14	24	20
ENSRNOG00000003134|20	3	5	7	0	6	12	0	5	3	4	2	1	6	8
ENSRNOG00000003134|21	6	5	14	17	37	18	29	9	6	16	9	30	23	38
ENSRNOG00000003134|22	10	8	16	8	13	16	18	5	11	10	10	13	18	23
ENSRNOG00000003134|23	8	8	8	6	15	21	14	7	6	12	11	19	14	21
ENSRNOG00000003134|24	4	10	10	6	19	23	16	9	12	7	7	18	26	18
ENSRNOG00000003134|25	1	1	2	1	1	2	3	0	3	0	0	4	1	4
ENSRNOG00000003134|26	0	0	0	0	0	1	0	0	0	0	0	0	0	0
ENSRNOG00000003133|1	0	0	0	0	0	0	0	0	0	0	0	0	0	0
ENSRNOG00000003133|2	0	0	0	0	0	0	0	0	0	0	0	0	0	0
ENSRNOG00000003133|3	0	0	0	0	0	0	0	0	0	0	0	0	0	0
ENSRNOG00000003133|4	0	0	0	0	0	0	0	0	0	0	0	0	0	0
ENSRNOG00000003133|5	0	0	0	0	0	0	0	0	0	0	0	0	0	0
ENSRNOG00000003133|6	0	0	0	0	0	0	0	0	0	0	0	0	0	0
ENSRNOG00000003133|7	0	0	0	0	0	0	0	0	0	0	0	0	0	0
ENSRNOG00000003132|1	0	0	0	0	0	0	0	0	0	0	0	0	0	0
ENSRNOG00000003132|2	0	0	0	0	0	0	0	0	0	0	0	0	0	0
ENSRNOG00000003132|3	0	0	0	0	0	0	0	0	0	0	0	0	0	0
ENSRNOG00000003132|4	0	0	0	0	0	0	1	1	1	0	0	0	1	0
ENSRNOG00000003131|1	0	0	0	0	0	0	0	0	0	0	0	0	0	0
ENSRNOG00000003131|2	9	6	13	5	6	8	5	13	9	18	6	3	11	5
ENSRNOG00000003131|3	15	15	20	19	16	7	6	15	18	20	13	10	6	9
ENSRNOG00000003131|4	9	12	7	12	13	11	11	12	11	9	19	7	9	7
ENSRNOG00000003131|5	15	17	5	14	12	8	7	10	6	11	13	9	11	9
ENSRNOG00000003131|6	13	24	17	14	25	8	8	14	19	15	15	13	6	13
ENSRNOG00000003131|7	0	0	0	0	0	0	0	0	0	0	0	0	0	0
ENSRNOG00000003131|8	3	6	8	5	11	4	6	8	5	10	12	5	9	3
ENSRNOG00000003131|9	4	10	8	8	13	0	6	11	7	9	15	7	6	7
ENSRNOG00000003131|10	0	0	0	0	0	0	0	0	0	0	0	0	0	0
ENSRNOG00000003131|11	3	1	8	2	4	4	3	2	3	3	5	2	4	1
ENSRNOG00000003131|12	13	18	30	25	20	10	19	22	23	26	24	13	12	15
ENSRNOG00000003131|13	9	20	11	13	9	8	12	11	18	12	17	8	10	10
ENSRNOG00000003131|14	20	27	16	21	16	18	11	20	27	27	22	9	16	8
ENSRNOG00000003131|15	0	0	0	0	0	0	0	0	0	0	0	0	0	0
ENSRNOG00000003131|16	8	9	13	5	5	4	6	8	12	13	6	2	4	3
ENSRNOG00000003131|17	18	17	18	17	15	14	18	7	18	16	14	10	7	13
ENSRNOG00000003131|18	7	12	7	9	11	7	5	6	8	11	4	8	9	3
ENSRNOG00000003131|19	2	3	7	3	2	1	2	4	4	2	2	0	0	3
ENSRNOG00000003131|20	4	2	3	5	3	1	2	4	1	3	2	0	3	2
ENSRNOG00000015109|1	29	32	25	20	19	21	21	21	29	37	24	18	12	23
ENSRNOG00000015109|2	5	4	9	7	8	11	6	8	8	11	8	8	6	8
ENSRNOG00000015109|3	1	1	2	0	2	0	3	2	2	2	4	0	2	0
ENSRNOG00000015109|4	14	16	16	15	13	9	14	14	13	9	7	14	11	13
ENSRNOG00000015109|5	14	19	10	16	13	5	8	8	10	10	10	16	9	10
ENSRNOG00000015109|6	0	0	0	0	0	0	0	0	0	0	0	0	0	0
ENSRNOG00000015109|7	3	1	4	2	4	4	2	2	5	2	4	2	5	6
ENSRNOG00000015109|8	68	84	79	66	67	62	55	62	80	80	76	48	73	74
ENSRNOG00000015107|1	45	80	71	71	44	45	33	46	45	45	51	67	45	47
ENSRNOG00000015107|2	14	11	16	4	11	7	8	9	12	2	8	10	8	7
ENSRNOG00000015107|3	5	3	3	4	6	6	6	9	3	5	4	8	4	6
ENSRNOG00000015107|4	32	34	31	41	39	47	48	41	45	46	48	51	56	55
ENSRNOG00000015107|5	6	14	6	8	9	6	13	14	16	8	11	12	13	6
ENSRNOG00000015107|6	10	5	13	7	8	9	6	10	12	14	12	8	17	10
ENSRNOG00000015107|7	125	159	125	122	136	129	132	117	150	144	132	129	141	146
ENSRNOG00000015107|8	13	8	9	2	11	11	6	9	7	11	11	10	10	11
ENSRNOG00000015107|9	15	9	10	5	9	9	14	10	13	10	11	3	11	9
ENSRNOG00000015107|10	5	2	5	6	6	6	6	4	8	4	3	7	2	3
ENSRNOG00000015107|11	16	15	11	18	19	15	9	10	21	19	13	10	17	16
ENSRNOG00000015107|12	4	2	6	4	3	6	8	6	8	9	9	7	10	5
ENSRNOG00000015107|13	7	14	9	10	7	11	4	7	8	12	10	7	10	10
ENSRNOG00000015107|14	5	10	4	9	8	3	7	7	7	10	8	4	11	9
ENSRNOG00000015107|15	8	12	10	12	12	9	15	17	16	16	6	16	15	16
ENSRNOG00000015107|16	40	46	52	29	37	44	38	29	48	52	46	59	53	33
ENSRNOG00000015107|17	19	14	15	11	6	18	6	20	23	21	20	19	23	25
ENSRNOG00000015107|18	0	0	0	0	0	0	0	0	0	0	0	0	0	0
ENSRNOG00000015107|19	10	9	8	6	11	7	7	8	10	12	7	16	15	9
ENSRNOG00000015107|20	2	1	3	2	0	1	4	1	2	1	2	1	0	1
ENSRNOG00000015107|21	1	3	1	2	1	3	0	2	6	3	4	3	4	3
ENSRNOG00000015107|22	3	4	2	3	6	4	6	7	6	5	4	4	5	7
ENSRNOG00000015107|23	0	0	0	0	0	0	0	0	0	0	0	0	0	0
ENSRNOG00000015107|24	0	0	0	0	0	0	0	0	0	0	0	0	0	0
ENSRNOG00000015107|25	15	14	9	16	19	18	15	13	21	21	18	12	16	31
ENSRNOG00000015107|26	70	80	55	61	73	90	76	64	72	58	58	67	79	82
ENSRNOG00000015107|27	2	0	1	1	1	1	1	1	0	1	2	3	1	1
ENSRNOG00000015107|28	3	2	10	4	13	3	8	1	4	3	7	8	5	4
ENSRNOG00000015107|29	2	5	4	5	7	2	7	3	3	3	3	6	3	2
ENSRNOG00000015107|30	13	24	12	11	24	17	22	16	18	11	20	24	31	10
ENSRNOG00000015107|31	56	55	44	50	57	73	61	51	45	45	41	52	41	65
ENSRNOG00000015107|32	0	0	0	0	0	1	0	0	0	0	0	0	0	0
ENSRNOG00000015107|33	1	1	0	3	1	1	0	1	2	0	1	1	0	0
ENSRNOG00000015107|34	5	10	4	5	15	9	9	3	3	6	7	10	5	4
ENSRNOG00000015107|35	0	2	0	1	1	0	1	2	0	4	0	1	1	1
ENSRNOG00000015107|36	6	5	3	4	6	6	5	1	2	3	3	5	2	5
ENSRNOG00000015107|37	4	2	3	1	3	0	0	1	2	4	1	4	2	5
ENSRNOG00000015107|38	1	1	3	0	1	0	1	1	2	2	0	0	1	0
ENSRNOG00000015107|39	0	2	3	2	5	1	1	1	1	2	3	3	1	2
ENSRNOG00000015107|40	1	2	5	2	5	5	6	5	6	4	4	9	3	6
ENSRNOG00000015107|41	3	3	2	2	4	5	4	6	5	3	1	6	4	5
ENSRNOG00000015107|42	4	6	5	1	4	5	3	3	1	4	5	4	5	3
ENSRNOG00000015107|43	7	4	3	3	10	6	6	6	2	7	6	7	2	6
ENSRNOG00000015107|44	0	0	0	0	0	0	0	0	0	0	0	0	0	0
ENSRNOG00000015107|45	3	2	2	2	4	3	2	2	1	5	3	4	2	6
ENSRNOG00000015107|46	5	6	6	2	9	4	4	5	7	4	6	8	4	8
ENSRNOG00000015107|47	11	7	8	4	9	8	9	8	5	4	7	5	2	4
ENSRNOG00000015107|48	0	3	3	0	4	3	3	2	4	3	0	2	2	4
ENSRNOG00000015107|49	7	5	3	3	4	3	1	3	3	3	2	4	2	2
ENSRNOG00000015107|50	3	4	4	4	3	1	4	2	3	3	2	2	3	4
ENSRNOG00000015107|51	8	7	15	9	19	18	13	15	17	14	11	22	16	16
ENSRNOG00000015107|52	17	24	17	11	25	24	24	19	19	17	11	21	20	9
ENSRNOG00000015107|53	14	12	7	12	25	21	23	15	18	10	16	19	11	13
ENSRNOG00000015106|1	1	0	1	0	1	0	1	2	3	2	2	2	1	1
ENSRNOG00000015106|2	0	0	0	0	0	0	0	0	0	0	0	0	0	0
ENSRNOG00000015106|3	4	4	4	3	3	4	2	3	1	2	2	0	0	1
ENSRNOG00000015106|4	0	0	0	0	1	0	0	0	0	0	0	0	0	0
ENSRNOG00000015106|5	1	0	0	0	0	0	0	1	2	1	1	0	0	0
ENSRNOG00000015105|1	0	4	0	0	1	1	2	4	3	2	2	4	2	1
ENSRNOG00000015105|2	1	1	0	0	0	2	0	1	2	0	1	3	0	1
ENSRNOG00000015105|3	1	4	6	1	1	2	6	5	3	5	3	4	4	7
ENSRNOG00000015105|4	0	0	0	0	0	0	0	0	0	0	0	0	0	0
ENSRNOG00000015105|5	4	1	2	2	3	2	1	1	1	2	1	2	2	3
ENSRNOG00000015105|6	23	36	24	24	12	17	18	22	29	22	23	15	25	23
ENSRNOG00000015101|1	0	1	1	0	0	0	0	0	0	1	0	0	0	1
ENSRNOG00000015101|2	0	0	0	0	0	0	0	0	0	0	0	0	0	0
ENSRNOG00000015101|3	0	0	0	0	0	0	0	0	0	0	0	0	0	0
ENSRNOG00000015101|4	0	0	0	0	0	0	0	0	0	0	0	0	0	0
ENSRNOG00000015101|5	0	0	0	0	0	0	0	0	0	0	0	0	0	0
ENSRNOG00000015101|6	0	0	0	0	0	0	0	0	0	0	0	1	0	0
ENSRNOG00000015101|7	0	0	0	0	0	0	0	1	0	0	0	0	1	0
ENSRNOG00000015101|8	0	0	0	0	0	0	1	0	0	0	0	0	0	1
ENSRNOG00000015101|9	0	0	0	0	0	0	0	0	0	0	0	0	0	0
ENSRNOG00000015101|10	0	0	0	0	0	0	0	0	0	0	0	0	0	0
ENSRNOG00000015101|11	0	0	0	0	0	0	0	0	0	0	0	0	1	0
ENSRNOG00000015101|12	0	0	0	0	0	0	0	0	0	0	0	0	0	0
ENSRNOG00000015101|13	0	0	0	0	0	0	0	0	0	0	0	0	0	0
ENSRNOG00000015101|14	0	1	0	1	1	0	0	0	1	1	0	0	0	0
ENSRNOG00000015100|1	2	3	1	0	0	1	1	0	1	1	0	1	2	0
ENSRNOG00000015100|2	6	7	2	3	7	3	7	4	4	6	6	1	5	5
ENSRNOG00000003129|1	51	45	63	58	33	37	24	65	49	52	58	29	26	30
ENSRNOG00000003129|2	4	1	4	3	3	2	2	8	2	4	8	2	2	4
ENSRNOG00000003129|3	0	0	0	0	0	0	0	0	0	0	0	0	0	0
ENSRNOG00000003129|4	1	2	1	1	2	4	2	1	8	4	5	1	1	3
ENSRNOG00000003129|5	3	6	4	3	2	4	1	5	3	5	2	3	2	2
ENSRNOG00000003129|6	0	1	1	2	0	0	0	0	1	2	1	0	0	0
ENSRNOG00000003129|7	8	12	10	8	3	4	2	6	8	4	3	7	3	5
ENSRNOG00000003129|8	13	17	14	19	6	15	4	19	17	15	17	8	11	6
ENSRNOG00000003129|9	2	2	3	3	1	1	2	0	6	2	2	3	0	1
ENSRNOG00000003129|10	3	4	4	2	3	0	5	5	6	2	8	3	5	4
ENSRNOG00000003127|1	53	72	57	43	58	60	68	66	76	76	60	61	78	65
ENSRNOG00000003127|2	4	3	3	3	1	4	3	0	2	2	1	1	2	1
ENSRNOG00000003125|1	8	8	6	2	15	10	10	9	10	5	8	15	7	7
ENSRNOG00000003125|2	10	22	16	19	25	21	16	13	26	24	17	21	11	14
ENSRNOG00000003125|3	5	10	8	7	12	15	14	8	8	12	11	6	13	12
ENSRNOG00000003125|4	5	5	8	6	6	10	9	7	8	5	2	6	6	7
ENSRNOG00000003125|5	22	26	20	26	36	45	45	37	34	47	48	41	32	46
ENSRNOG00000003125|6	17	20	16	21	37	37	33	32	33	26	34	50	46	31
ENSRNOG00000003125|7	18	20	14	15	31	31	29	36	33	29	24	42	36	35
ENSRNOG00000003125|8	40	60	48	51	61	75	71	52	71	72	68	67	74	61
ENSRNOG00000003125|9	0	0	1	0	1	0	1	0	2	1	0	0	0	1
ENSRNOG00000003125|10	38	31	49	42	74	86	69	56	53	56	67	61	88	83
ENSRNOG00000003125|11	205	267	210	237	321	375	356	268	314	283	280	392	376	400
ENSRNOG00000003123|1	13	9	12	7	22	16	13	10	5	11	10	10	23	13
ENSRNOG00000003123|2	19	14	8	7	14	11	7	13	11	11	10	16	17	15
ENSRNOG00000003123|3	11	11	13	5	24	13	11	6	12	10	18	22	24	16
ENSRNOG00000003123|4	16	21	21	10	37	36	35	16	17	22	17	34	23	27
ENSRNOG00000003123|5	8	19	10	10	22	19	16	17	19	14	14	26	26	29
ENSRNOG00000003123|6	0	0	0	0	0	0	0	0	0	0	0	0	0	0
ENSRNOG00000003123|7	12	10	12	16	14	19	12	12	18	17	21	16	25	23
ENSRNOG00000003123|8	11	12	15	11	15	19	14	6	7	11	11	16	26	25
ENSRNOG00000003123|9	10	12	13	18	19	21	31	8	16	15	13	30	27	29
ENSRNOG00000003123|10	0	4	4	3	4	3	4	4	2	3	4	4	2	7
ENSRNOG00000003123|11	9	15	11	6	19	9	21	15	12	18	11	14	14	13
ENSRNOG00000003123|12	7	14	14	16	31	18	16	14	20	12	9	18	18	17
ENSRNOG00000003123|13	2	3	1	3	10	5	7	6	4	2	6	7	7	3
ENSRNOG00000003123|14	0	0	0	0	0	0	0	0	0	0	0	0	0	0
ENSRNOG00000003123|15	0	0	0	0	0	0	0	0	0	0	0	0	0	0
ENSRNOG00000003123|16	0	0	0	0	0	0	0	0	0	0	0	0	0	0
ENSRNOG00000003123|17	0	0	0	0	0	0	0	0	0	0	0	0	0	0
ENSRNOG00000003123|18	6	1	4	7	12	10	12	5	7	7	9	9	18	12
ENSRNOG00000003123|19	5	3	4	4	12	4	4	13	8	6	4	15	9	10
ENSRNOG00000003123|20	4	6	7	4	10	7	6	4	5	6	7	7	11	12
ENSRNOG00000003123|21	0	0	0	0	0	0	0	0	0	0	0	0	0	0
ENSRNOG00000003122|1	26	24	24	17	12	11	15	14	20	15	16	18	15	11
ENSRNOG00000003122|2	3	2	3	2	0	0	2	1	1	9	2	2	4	1
ENSRNOG00000003122|3	1	0	0	2	0	2	1	0	0	1	1	2	2	1
ENSRNOG00000003122|4	3	9	7	6	4	2	7	7	7	7	4	3	1	5
ENSRNOG00000003122|5	4	3	5	2	4	0	4	4	3	5	1	1	1	4
ENSRNOG00000003122|6	2	2	1	1	2	0	2	2	2	1	2	0	1	2
ENSRNOG00000003122|7	7	5	3	4	2	0	5	7	5	3	5	1	6	3
ENSRNOG00000003122|8	4	8	5	1	9	2	8	3	7	8	6	1	2	3
ENSRNOG00000003122|9	5	5	3	6	6	0	7	3	9	4	5	1	2	1
ENSRNOG00000003122|10	0	0	0	0	0	0	0	0	1	0	2	0	1	0
ENSRNOG00000003122|11	10	13	14	11	5	2	10	13	13	12	14	11	7	4
ENSRNOG00000003121|1	16	17	15	14	34	36	26	12	16	16	10	51	46	47
ENSRNOG00000003121|2	0	0	0	0	1	1	0	0	0	0	0	1	2	2
ENSRNOG00000003121|3	139	133	126	102	439	449	445	144	185	194	163	482	485	520
ENSRNOG00000003120|1	120	108	131	105	67	61	64	81	117	95	108	45	36	40
ENSRNOG00000003120|2	306	323	323	255	152	162	150	198	274	266	257	102	112	103
ENSRNOG00000003120|3	12	13	14	7	6	9	8	14	7	11	10	3	7	4
ENSRNOG00000003119|1	0	0	0	0	0	0	0	0	0	0	0	0	0	0
ENSRNOG00000003119|2	0	0	0	0	0	0	0	0	0	0	0	0	0	0
ENSRNOG00000003119|3	0	0	0	0	0	0	0	0	0	0	0	0	0	0
ENSRNOG00000003119|4	1	0	0	0	0	0	0	0	0	0	0	0	0	0
ENSRNOG00000003119|5	0	0	0	0	0	0	0	0	0	0	0	0	0	0
ENSRNOG00000003119|6	0	0	0	0	0	0	0	0	0	0	0	0	0	0
ENSRNOG00000003119|7	0	0	0	0	0	0	0	0	0	0	0	0	0	0
ENSRNOG00000003119|8	0	0	0	0	0	0	0	0	0	0	0	0	0	0
ENSRNOG00000003119|9	0	0	0	0	0	0	0	0	0	0	0	0	0	0
ENSRNOG00000003119|10	0	0	0	0	0	0	0	0	0	0	0	0	0	0
ENSRNOG00000003119|11	0	0	0	0	0	0	0	0	0	0	0	0	0	1
ENSRNOG00000003119|12	0	0	0	0	0	0	0	0	0	0	0	0	0	0
ENSRNOG00000003119|13	1	0	0	0	0	0	0	0	0	0	0	0	0	0
ENSRNOG00000003117|1	111	162	130	113	143	143	123	137	133	129	141	143	160	162
ENSRNOG00000003117|2	15	12	15	10	11	21	11	12	18	10	15	18	8	23
ENSRNOG00000003117|3	31	29	38	32	33	33	24	25	17	32	29	35	38	46
ENSRNOG00000003117|4	25	24	15	24	28	18	25	13	14	23	21	31	21	27
ENSRNOG00000003117|5	32	34	27	26	33	45	32	34	40	28	33	43	41	45
ENSRNOG00000003117|6	46	68	64	46	48	50	52	44	52	55	41	56	69	81
ENSRNOG00000003117|7	36	44	47	41	55	51	46	31	46	43	38	38	45	51
ENSRNOG00000003117|8	25	41	33	31	25	27	30	20	27	24	24	34	38	27
ENSRNOG00000003117|9	60	53	61	67	74	60	64	50	68	76	63	87	89	84
ENSRNOG00000003117|10	0	0	0	0	0	0	0	0	0	0	0	0	0	0
ENSRNOG00000003117|11	0	0	0	0	0	0	0	0	0	0	0	0	0	0
ENSRNOG00000003117|12	161	172	157	169	150	135	123	108	142	145	142	147	174	164
ENSRNOG00000003116|1	1	4	4	5	4	3	0	4	2	2	1	1	2	2
ENSRNOG00000003116|2	4	3	6	3	4	9	4	8	6	6	7	3	5	6
ENSRNOG00000003116|3	2	3	2	1	1	0	4	0	2	2	3	4	3	2
ENSRNOG00000003116|4	1	5	5	1	2	2	5	2	2	4	1	1	1	3
ENSRNOG00000003116|5	4	8	5	12	0	5	4	5	10	10	10	9	5	5
ENSRNOG00000003116|6	1	3	2	0	3	1	1	2	2	2	3	2	3	2
ENSRNOG00000003116|7	1	5	4	1	5	3	3	5	4	8	2	6	2	4
ENSRNOG00000003116|8	6	8	6	3	13	5	5	5	3	6	8	9	3	4
ENSRNOG00000003116|9	8	6	4	1	3	7	10	2	6	6	6	4	5	6
ENSRNOG00000003115|1	0	0	0	0	0	0	0	0	0	0	0	0	0	0
ENSRNOG00000003115|2	0	0	1	0	0	0	0	0	0	1	0	0	1	0
ENSRNOG00000003115|3	2	1	0	3	2	0	0	2	1	0	0	1	0	1
ENSRNOG00000003115|4	0	0	0	0	0	0	0	0	0	0	0	0	0	0
ENSRNOG00000003114|1	77	116	94	109	53	64	67	98	118	96	82	63	67	69
ENSRNOG00000003114|2	6	7	9	10	7	10	4	20	13	11	7	10	5	7
ENSRNOG00000003114|3	6	9	6	9	6	5	2	9	6	6	9	5	4	7
ENSRNOG00000003114|4	9	19	18	17	11	16	17	15	11	22	17	15	15	7
ENSRNOG00000003114|5	16	19	24	29	20	18	7	26	29	32	22	12	15	13
ENSRNOG00000003114|6	37	31	24	37	24	34	37	38	27	40	39	23	23	23
ENSRNOG00000003114|7	3	3	2	0	3	1	0	3	4	2	0	2	1	1
ENSRNOG00000003112|1	0	0	0	0	0	0	0	0	0	1	0	0	0	0
ENSRNOG00000003112|2	0	0	1	0	0	0	0	0	0	0	0	0	1	0
ENSRNOG00000003111|1	52	58	70	58	60	69	51	70	66	83	55	71	64	66
ENSRNOG00000003111|2	6	11	4	4	4	7	4	7	7	12	7	9	7	4
ENSRNOG00000003110|1	0	0	0	0	0	0	0	0	0	0	0	0	0	0
ENSRNOG00000003110|2	0	0	0	0	0	0	0	0	0	0	0	0	0	0
ENSRNOG00000003109|1	192	197	232	183	80	78	97	201	230	235	195	105	114	100
ENSRNOG00000003109|2	0	0	0	0	0	0	0	0	0	0	0	0	0	0
ENSRNOG00000003109|3	0	0	0	0	0	1	0	0	0	0	0	0	0	0
ENSRNOG00000003108|1	1	3	1	1	2	2	1	1	3	1	2	2	3	2
ENSRNOG00000003108|2	8	13	9	7	12	8	11	10	12	11	4	9	11	11
ENSRNOG00000003108|3	7	1	5	3	0	2	2	3	5	3	1	5	2	3
ENSRNOG00000003108|4	0	0	0	0	0	0	0	0	0	0	0	0	0	0
ENSRNOG00000003108|5	4	0	2	4	3	3	4	2	2	5	4	1	1	2
ENSRNOG00000003108|6	11	8	12	5	8	12	8	13	12	9	10	7	12	9
ENSRNOG00000003108|7	7	7	6	6	3	7	5	7	6	6	8	12	7	7
ENSRNOG00000003108|8	21	21	25	9	27	20	23	19	32	18	26	23	31	36
ENSRNOG00000003108|9	9	20	9	9	11	11	9	15	10	11	9	10	9	12
ENSRNOG00000003108|10	8	8	15	11	15	14	15	13	20	9	8	7	10	10
ENSRNOG00000003105|1	0	0	0	0	0	0	0	0	0	0	0	0	0	0
ENSRNOG00000003105|2	12	11	9	7	8	5	7	8	18	13	13	3	6	7
ENSRNOG00000003105|3	26	23	25	20	16	9	19	14	35	20	20	12	13	16
ENSRNOG00000003105|4	19	29	17	24	18	22	22	40	21	26	31	17	15	21
ENSRNOG00000003105|5	36	35	31	28	26	31	24	50	42	39	42	21	30	21
ENSRNOG00000003105|6	0	0	0	0	0	0	0	0	0	0	0	0	0	0
ENSRNOG00000003105|7	20	37	27	30	13	20	21	39	40	37	48	20	19	16
ENSRNOG00000003105|8	81	69	64	60	49	34	36	79	90	80	89	27	28	32
ENSRNOG00000003105|9	34	49	46	34	23	31	24	37	53	55	38	31	14	25
ENSRNOG00000003105|10	43	53	51	48	24	35	30	49	54	40	56	31	28	29
ENSRNOG00000003105|11	75	98	84	71	45	48	43	87	83	85	79	43	46	27
ENSRNOG00000003105|12	98	113	79	89	53	64	54	89	107	94	108	47	39	46
ENSRNOG00000003105|13	103	105	102	77	50	56	43	101	117	120	105	59	48	46
ENSRNOG00000003105|14	50	85	61	57	46	35	36	65	57	58	43	28	28	32
ENSRNOG00000003105|15	0	0	0	0	0	0	0	0	0	0	0	0	0	0
ENSRNOG00000003105|16	0	0	0	0	0	0	0	0	0	0	0	0	0	0
ENSRNOG00000003105|17	0	0	0	0	0	0	0	0	0	0	0	0	0	0
ENSRNOG00000003105|18	0	0	0	0	0	0	0	0	0	0	0	0	0	0
ENSRNOG00000003105|19	72	87	69	57	46	30	23	66	50	73	59	35	33	33
ENSRNOG00000003105|20	15	24	20	8	9	6	9	23	13	18	23	12	9	11
ENSRNOG00000003105|21	24	21	20	13	7	8	8	15	20	28	17	11	7	10
ENSRNOG00000003105|22	55	47	49	41	18	25	28	50	56	48	63	38	35	29
ENSRNOG00000003105|23	51	60	55	70	25	42	36	51	70	72	52	41	39	33
ENSRNOG00000003105|24	163	189	157	177	83	92	98	216	257	219	190	92	91	91
ENSRNOG00000003104|1	25	42	31	31	44	40	29	38	42	55	36	40	35	35
ENSRNOG00000003104|2	27	42	31	36	46	45	40	36	55	55	45	43	48	47
ENSRNOG00000003104|3	0	0	0	0	0	0	0	0	0	0	0	0	0	0
ENSRNOG00000003104|4	14	23	15	15	21	14	18	18	16	21	19	21	22	17
ENSRNOG00000003104|5	46	52	46	39	55	56	55	77	72	85	75	62	79	64
ENSRNOG00000003104|6	48	70	76	51	75	60	59	71	80	91	77	74	74	79
ENSRNOG00000003104|7	15	26	18	21	23	34	24	29	28	27	21	28	35	41
ENSRNOG00000003104|8	14	22	15	19	31	24	33	29	36	32	25	29	28	29
ENSRNOG00000003104|9	3	7	3	5	3	7	4	7	10	8	5	5	8	8
ENSRNOG00000003104|10	5	2	5	5	5	5	8	3	6	9	3	6	1	11
ENSRNOG00000003104|11	21	34	22	24	44	49	40	39	49	37	26	45	38	42
ENSRNOG00000003104|12	6	2	7	5	5	8	7	10	10	5	9	1	7	6
ENSRNOG00000003104|13	83	94	93	90	98	121	96	104	132	120	121	113	132	108
ENSRNOG00000003104|14	12	19	29	15	30	28	11	26	27	29	26	34	21	27
ENSRNOG00000003104|15	14	10	18	23	12	11	23	15	21	21	19	13	21	18
ENSRNOG00000003104|16	47	68	44	61	62	57	51	53	67	62	63	55	80	56
ENSRNOG00000003103|1	9	7	10	9	4	5	6	13	6	10	9	4	3	10
ENSRNOG00000003103|2	3	13	7	8	7	3	9	10	14	9	1	3	3	3
ENSRNOG00000003103|3	1	3	3	1	0	1	0	1	1	2	2	2	1	1
ENSRNOG00000003103|4	9	5	10	7	3	7	3	10	10	8	10	9	4	6
ENSRNOG00000003103|5	11	6	15	10	9	4	6	16	18	10	13	4	9	7
ENSRNOG00000003103|6	4	7	4	5	4	4	2	4	4	5	5	3	1	0
ENSRNOG00000003103|7	12	16	12	15	7	7	4	10	12	15	21	6	7	9
ENSRNOG00000003103|8	1	0	0	0	0	0	1	0	0	0	0	0	0	1
ENSRNOG00000003103|9	12	7	6	6	5	11	6	6	9	14	0	2	0	3
ENSRNOG00000003103|10	6	3	0	1	1	1	1	4	3	3	2	0	2	2
ENSRNOG00000003103|11	0	0	0	0	0	0	0	0	0	0	0	0	0	0
ENSRNOG00000003103|12	7	5	5	2	3	3	0	2	4	2	7	2	5	1
ENSRNOG00000003103|13	4	5	2	1	1	5	0	4	6	5	1	2	5	1
ENSRNOG00000003103|14	5	12	9	9	10	3	4	12	5	8	7	1	8	7
ENSRNOG00000003103|15	22	11	7	11	4	2	10	5	7	8	9	4	4	4
ENSRNOG00000003100|1	15	20	17	13	20	24	14	13	21	23	21	23	29	15
ENSRNOG00000003100|2	7	10	10	9	8	10	8	4	12	10	7	10	3	9
ENSRNOG00000003100|3	2	1	1	1	1	1	3	2	0	1	3	2	0	4
ENSRNOG00000003100|4	4	1	2	2	4	4	2	1	2	5	1	3	2	3
ENSRNOG00000003100|5	2	4	3	3	1	2	1	3	4	6	5	3	1	4
ENSRNOG00000003100|6	16	18	14	11	13	7	5	20	17	18	14	17	15	14
ENSRNOG00000034299|1	0	0	0	0	0	0	0	0	0	0	0	0	0	0
ENSRNOG00000034299|2	0	0	0	0	0	0	0	0	0	0	0	0	0	0
ENSRNOG00000034298|1	3	4	6	6	10	10	4	8	8	6	7	11	9	12
ENSRNOG00000034298|2	17	15	8	8	7	13	12	9	15	9	14	12	11	14
ENSRNOG00000034298|3	18	24	21	13	21	27	19	16	30	20	21	26	36	22
ENSRNOG00000034298|4	16	22	17	14	23	16	20	14	23	16	24	27	30	26
ENSRNOG00000034298|5	11	12	17	10	11	8	20	17	15	17	11	23	17	13
ENSRNOG00000034298|6	13	17	21	17	18	14	17	25	27	20	18	26	18	18
ENSRNOG00000034298|7	13	9	20	12	18	23	26	12	24	14	15	25	28	26
ENSRNOG00000034298|8	13	13	8	14	12	23	13	8	17	12	12	26	13	20
ENSRNOG00000034298|9	14	21	26	13	22	21	28	15	15	16	14	19	19	20
ENSRNOG00000034298|10	7	11	6	7	11	12	8	15	10	13	8	14	18	13
ENSRNOG00000034298|11	11	10	21	12	9	14	15	11	19	21	12	20	15	19
ENSRNOG00000034298|12	6	15	9	18	10	3	9	10	6	4	9	6	9	10
ENSRNOG00000034298|13	9	18	11	12	12	17	17	5	10	7	11	10	19	10
ENSRNOG00000034298|14	4	5	4	2	3	5	4	3	2	2	2	5	4	4
ENSRNOG00000034298|15	7	17	8	9	14	17	17	6	13	15	12	16	14	19
ENSRNOG00000034298|16	9	13	2	4	2	3	6	3	3	2	2	9	1	2
ENSRNOG00000034298|17	9	8	13	10	15	16	18	6	15	14	10	9	11	8
ENSRNOG00000034298|18	8	9	7	5	19	16	19	7	7	13	4	6	11	8
ENSRNOG00000034298|19	0	0	0	0	0	0	0	0	0	0	0	0	0	0
ENSRNOG00000034298|20	2	9	2	2	5	4	4	0	5	5	5	3	5	3
ENSRNOG00000034298|21	0	0	0	0	0	0	0	0	0	0	0	0	0	0
ENSRNOG00000034298|22	6	10	8	6	7	10	12	6	11	6	6	6	5	4
ENSRNOG00000034298|23	0	0	0	0	0	1	0	0	0	0	0	0	0	0
ENSRNOG00000034298|24	7	5	13	7	18	21	15	9	6	13	8	15	12	14
ENSRNOG00000034298|25	2	6	6	1	3	5	5	8	3	3	1	8	3	6
ENSRNOG00000034298|26	0	0	0	0	1	0	0	0	0	0	0	1	0	0
ENSRNOG00000034298|27	7	11	7	9	13	12	6	6	10	8	9	13	13	12
ENSRNOG00000034298|28	6	7	7	4	6	12	13	9	4	9	7	11	11	11
ENSRNOG00000034298|29	7	2	7	2	5	7	10	5	5	9	10	5	2	3
ENSRNOG00000034298|30	14	13	8	6	10	12	10	4	6	7	11	10	9	15
ENSRNOG00000034298|31	2	8	3	3	9	3	4	3	8	3	4	7	10	1
ENSRNOG00000034298|32	22	25	21	15	33	28	31	21	13	23	16	23	29	26
ENSRNOG00000034298|33	4	2	10	3	9	8	6	9	6	1	6	7	6	4
ENSRNOG00000034298|34	3	7	4	7	5	8	2	3	3	2	1	10	5	6
ENSRNOG00000034298|35	0	6	4	1	4	6	3	4	2	1	1	1	3	4
ENSRNOG00000034298|36	0	0	0	0	0	0	0	0	0	0	0	0	0	0
ENSRNOG00000034298|37	2	4	1	2	0	6	3	3	5	3	2	4	5	2
ENSRNOG00000034298|38	2	3	3	8	6	8	9	3	3	4	4	7	7	2
ENSRNOG00000034297|1	0	0	0	0	0	0	0	0	0	0	0	0	0	0
ENSRNOG00000034297|2	0	0	0	1	0	0	0	0	0	0	0	0	0	0
ENSRNOG00000034296|1	0	0	0	0	0	0	0	0	0	0	0	0	0	0
ENSRNOG00000034295|1	0	0	0	0	0	0	0	0	0	0	0	0	0	0
ENSRNOG00000034295|2	1	0	0	0	0	0	2	0	0	0	0	0	0	0
ENSRNOG00000034295|3	0	0	0	0	0	0	0	0	0	0	0	0	0	0
ENSRNOG00000034295|4	0	0	0	0	0	0	0	0	0	0	0	0	0	0
ENSRNOG00000034294|1	0	0	0	0	0	0	0	0	0	0	0	0	0	0
ENSRNOG00000034294|2	0	0	0	0	0	0	0	0	0	0	0	0	0	0
ENSRNOG00000034292|1	0	0	0	0	0	0	0	0	0	0	0	0	0	0
ENSRNOG00000034292|2	0	0	0	0	0	0	0	0	0	0	0	0	0	0
ENSRNOG00000034290|1	47	41	30	39	26	32	31	21	21	17	9	26	34	35
ENSRNOG00000034290|2	13	13	20	11	12	8	10	4	6	4	2	10	16	10
ENSRNOG00000034290|3	7	9	12	7	7	10	13	2	4	1	5	4	8	10
ENSRNOG00000034290|4	4	10	4	4	6	3	6	1	2	5	4	6	6	4
ENSRNOG00000034289|1	0	0	0	0	0	0	1	1	1	0	0	0	0	0
ENSRNOG00000034288|1	0	0	0	0	0	0	0	0	0	0	0	0	0	0
ENSRNOG00000034288|2	0	0	1	0	0	0	0	0	0	0	0	0	1	0
ENSRNOG00000034288|3	0	0	0	0	0	0	0	0	0	0	0	0	0	0
ENSRNOG00000034287|1	4	0	1	4	4	3	4	3	6	2	0	3	4	2
ENSRNOG00000034286|1	0	0	0	0	0	0	0	0	0	0	0	0	0	0
ENSRNOG00000034286|2	0	0	0	0	0	0	0	0	0	0	0	0	0	0
ENSRNOG00000034286|3	0	0	0	0	0	0	0	0	0	0	0	0	0	0
ENSRNOG00000034285|1	0	0	0	0	0	0	0	1	0	0	0	1	0	2
ENSRNOG00000034285|2	0	0	0	0	0	0	0	0	0	0	0	0	0	0
ENSRNOG00000034283|1	0	0	0	0	0	0	0	0	0	0	0	0	0	0
ENSRNOG00000034282|1	0	0	0	0	0	0	0	0	0	0	0	0	0	0
ENSRNOG00000034282|2	0	0	0	0	0	0	0	0	0	0	0	0	0	0
ENSRNOG00000034282|3	0	0	0	0	0	0	0	0	0	0	0	0	0	0
ENSRNOG00000034282|4	0	0	0	0	0	0	0	0	0	0	0	0	0	0
ENSRNOG00000034282|5	0	0	0	0	0	0	0	0	0	0	0	0	0	0
ENSRNOG00000034282|6	0	0	0	0	0	0	0	0	0	0	0	0	0	0
ENSRNOG00000034282|7	0	0	0	0	0	0	0	0	0	0	0	0	0	0
ENSRNOG00000034282|8	0	0	0	0	0	0	0	0	0	0	0	0	0	0
ENSRNOG00000034282|9	0	0	0	0	0	0	0	0	0	0	0	0	0	0
ENSRNOG00000034282|10	0	0	0	0	0	0	0	0	0	0	0	0	0	0
ENSRNOG00000034281|1	0	0	0	0	0	0	0	0	0	0	1	0	0	0
ENSRNOG00000034280|1	0	0	0	0	0	0	0	0	0	0	0	0	0	0
ENSRNOG00000034279|1	0	0	0	0	0	0	0	0	0	0	0	0	0	0
ENSRNOG00000034277|1	0	0	0	0	0	0	0	0	0	0	1	0	0	0
ENSRNOG00000034276|1	0	0	0	0	0	0	0	0	0	0	0	0	0	0
ENSRNOG00000034275|1	0	0	0	0	0	0	0	0	0	0	0	0	0	0
ENSRNOG00000034275|2	0	0	0	0	0	0	0	0	0	0	0	0	0	0
ENSRNOG00000034273|1	0	0	0	0	0	0	0	0	0	0	0	0	0	0
ENSRNOG00000034272|1	7	13	8	12	15	7	9	8	12	9	6	14	10	11
ENSRNOG00000034272|2	34	47	31	26	32	32	30	29	39	32	31	34	31	28
ENSRNOG00000034272|3	0	0	0	0	0	0	0	0	0	0	0	0	0	0
ENSRNOG00000034272|4	7	10	10	9	16	22	11	13	15	14	11	10	15	16
ENSRNOG00000034272|5	6	9	8	6	13	11	17	7	9	14	7	8	8	7
ENSRNOG00000034272|6	6	8	3	8	6	8	5	3	11	7	6	7	11	4
ENSRNOG00000034272|7	8	10	7	4	8	2	7	8	9	4	8	5	13	5
ENSRNOG00000034272|8	1	1	2	2	3	4	2	3	3	5	2	2	1	6
ENSRNOG00000034272|9	6	6	1	5	3	2	2	5	4	2	2	1	3	6
ENSRNOG00000034272|10	6	5	7	5	5	5	5	3	5	8	3	8	3	10
ENSRNOG00000034272|11	3	0	3	3	4	3	3	1	6	5	2	3	5	0
ENSRNOG00000034272|12	0	0	0	0	0	0	0	0	0	0	0	0	0	0
ENSRNOG00000034272|13	0	0	0	1	4	4	2	3	0	4	3	3	2	2
ENSRNOG00000034272|14	33	37	43	32	42	35	33	30	41	37	23	34	23	28
ENSRNOG00000034272|15	0	0	0	0	0	0	0	0	0	0	0	0	0	0
ENSRNOG00000034272|16	0	0	0	0	0	0	0	0	0	0	0	0	0	0
ENSRNOG00000034271|1	0	1	0	0	0	0	1	0	2	1	0	0	0	0
ENSRNOG00000034270|1	0	0	0	0	0	0	0	0	0	0	0	0	0	0
ENSRNOG00000034270|2	0	0	0	0	0	0	0	0	0	0	0	0	0	0
ENSRNOG00000034270|3	0	0	0	0	0	0	0	0	0	0	0	0	0	0
ENSRNOG00000034270|4	0	0	0	0	0	0	0	0	0	0	0	0	0	0
ENSRNOG00000034270|5	0	0	0	0	0	0	0	0	0	0	0	0	0	0
ENSRNOG00000034270|6	0	0	0	0	0	0	0	0	0	0	0	0	0	0
ENSRNOG00000034270|7	0	0	0	0	0	0	0	0	0	0	0	0	0	0
ENSRNOG00000022298|1	0	0	0	0	0	0	0	1	0	0	0	0	0	0
ENSRNOG00000022298|2	0	0	1	1	0	0	0	1	2	1	1	0	0	0
ENSRNOG00000022298|3	1	2	0	1	0	0	0	0	1	1	0	0	0	1
ENSRNOG00000022298|4	5	4	10	4	1	1	1	2	4	6	5	3	2	1
ENSRNOG00000022297|1	60	87	84	72	37	32	36	65	85	93	77	48	51	36
ENSRNOG00000022297|2	17	15	11	21	8	16	4	11	8	11	12	7	11	13
ENSRNOG00000022297|3	40	40	41	33	22	21	23	53	40	59	43	19	18	22
ENSRNOG00000022296|1	0	0	0	0	0	0	0	2	0	0	0	0	0	1
ENSRNOG00000022296|2	0	0	0	0	1	0	0	0	0	0	1	0	0	0
ENSRNOG00000022296|3	0	0	0	0	0	0	0	0	0	0	0	0	0	0
ENSRNOG00000022296|4	0	0	0	0	0	0	0	0	0	0	0	0	0	0
ENSRNOG00000022296|5	0	0	0	0	0	0	0	0	0	0	0	0	0	0
ENSRNOG00000022296|6	0	0	0	0	0	0	0	0	0	0	0	0	0	0
ENSRNOG00000022296|7	0	0	0	0	0	0	0	0	0	0	0	0	0	0
ENSRNOG00000022296|8	0	0	0	0	0	0	0	0	0	0	0	0	0	0
ENSRNOG00000022296|9	0	0	0	0	0	0	0	0	0	0	0	0	0	0
ENSRNOG00000022290|1	0	1	0	0	0	0	0	0	1	0	0	0	0	0
ENSRNOG00000022290|2	0	2	1	1	0	0	2	0	2	0	1	2	0	0
ENSRNOG00000022290|3	0	0	0	0	0	0	0	0	0	0	0	0	0	0
ENSRNOG00000034269|1	5	10	10	5	15	10	12	7	6	2	4	16	17	24
ENSRNOG00000034269|2	3	1	3	0	10	5	7	0	3	5	1	3	4	4
ENSRNOG00000034269|3	0	0	0	0	0	0	0	0	0	0	0	0	0	0
ENSRNOG00000034269|4	0	2	2	3	7	1	2	1	1	3	2	4	6	2
ENSRNOG00000034269|5	3	2	0	2	1	2	0	0	3	1	2	4	3	1
ENSRNOG00000034269|6	0	0	0	0	0	0	0	0	0	0	0	0	0	0
ENSRNOG00000034269|7	1	1	1	1	2	3	1	0	0	1	2	0	1	0
ENSRNOG00000034269|8	1	0	0	4	3	6	1	1	0	1	2	1	2	1
ENSRNOG00000034269|9	0	0	0	0	0	0	0	0	0	0	0	0	0	0
ENSRNOG00000034269|10	0	1	1	0	0	1	0	0	0	0	0	0	1	1
ENSRNOG00000034269|11	2	2	0	1	6	1	5	0	3	3	0	4	6	0
ENSRNOG00000034269|12	1	2	3	0	4	2	1	3	3	3	1	3	2	0
ENSRNOG00000034269|13	2	2	2	4	3	4	8	1	0	0	4	3	4	6
ENSRNOG00000034269|14	1	1	4	2	3	2	8	2	3	2	1	2	0	3
ENSRNOG00000034269|15	1	1	1	1	1	1	1	0	0	0	0	1	1	0
ENSRNOG00000034269|16	0	0	1	1	1	2	2	1	1	3	2	1	3	3
ENSRNOG00000034269|17	2	4	1	0	2	0	4	2	4	2	2	2	6	4
ENSRNOG00000034269|18	2	7	3	4	6	8	8	4	8	4	5	5	10	10
ENSRNOG00000034269|19	1	3	0	0	0	1	0	0	2	1	2	0	1	1
ENSRNOG00000034269|20	1	5	2	4	4	2	4	2	2	1	4	6	4	3
ENSRNOG00000034268|1	10	21	14	16	9	13	8	14	15	19	11	9	13	16
ENSRNOG00000034268|2	21	27	16	22	13	14	20	23	26	20	16	21	12	13
ENSRNOG00000034268|3	0	0	0	0	0	0	0	0	0	0	0	0	0	0
ENSRNOG00000034268|4	11	11	12	8	6	9	7	7	11	12	8	15	9	8
ENSRNOG00000034268|5	6	9	4	13	9	9	9	12	13	9	7	15	6	13
ENSRNOG00000034268|6	5	11	10	5	4	4	11	9	8	8	8	4	7	8
ENSRNOG00000034268|7	14	15	13	8	16	16	19	14	28	18	18	15	13	23
ENSRNOG00000034268|8	21	29	22	32	20	20	20	29	25	46	32	12	32	14
ENSRNOG00000034268|9	8	7	5	7	9	8	7	6	9	8	6	7	9	12
ENSRNOG00000034268|10	17	19	17	13	20	21	20	21	18	24	21	23	9	19
ENSRNOG00000034268|11	6	15	11	8	14	17	16	20	27	20	14	12	11	17
ENSRNOG00000034268|12	15	21	19	7	6	13	9	11	19	21	18	13	18	12
ENSRNOG00000034268|13	257	294	282	254	269	266	267	348	382	400	309	283	293	296
ENSRNOG00000034266|1	0	0	0	0	0	0	0	0	0	0	0	0	0	0
ENSRNOG00000034266|2	0	0	0	0	0	0	0	0	0	0	0	0	0	0
ENSRNOG00000034266|3	0	0	0	0	0	0	0	0	0	0	0	0	0	0
ENSRNOG00000034266|4	0	0	0	0	0	0	0	0	0	0	0	0	0	0
ENSRNOG00000034266|5	0	0	0	0	0	0	0	0	0	0	0	0	0	0
ENSRNOG00000034266|6	0	0	0	0	0	0	0	0	0	0	0	0	0	0
ENSRNOG00000034266|7	0	0	0	0	0	0	0	0	0	0	0	0	0	0
ENSRNOG00000034266|8	0	0	0	0	0	0	0	0	0	0	0	0	0	0
ENSRNOG00000034266|9	0	0	0	0	0	0	0	0	0	0	0	0	0	0
ENSRNOG00000034266|10	0	0	0	0	0	0	0	0	0	0	0	0	0	0
ENSRNOG00000034266|11	0	0	0	0	0	0	0	0	0	0	0	0	0	0
ENSRNOG00000034266|12	0	0	0	0	0	0	0	0	0	0	0	0	0	0
ENSRNOG00000034266|13	0	0	0	0	0	0	0	0	0	0	0	0	0	0
ENSRNOG00000034266|14	0	0	0	0	0	0	0	0	0	0	0	0	0	0
ENSRNOG00000034266|15	0	0	0	0	0	0	0	0	0	0	0	0	0	0
ENSRNOG00000034266|16	0	0	0	0	0	0	0	0	0	0	0	0	0	0
ENSRNOG00000034265|1	0	0	0	0	0	0	0	0	0	0	0	0	0	0
ENSRNOG00000034265|2	0	0	0	0	0	0	0	0	0	0	0	0	0	0
ENSRNOG00000034265|3	0	0	0	0	0	0	0	0	0	0	0	0	0	0
ENSRNOG00000034265|4	0	0	0	0	0	0	0	0	0	0	0	0	0	0
ENSRNOG00000034262|1	0	0	0	0	0	0	0	0	0	0	0	0	0	0
ENSRNOG00000034260|1	0	0	0	0	0	0	0	0	0	0	0	0	0	0
ENSRNOG00000022289|1	142	153	157	116	136	143	131	140	164	170	142	173	160	143
ENSRNOG00000022289|2	21	36	28	24	45	40	35	32	36	38	32	34	27	37
ENSRNOG00000022289|3	64	78	65	65	109	91	92	87	103	87	85	101	101	118
ENSRNOG00000022289|4	72	69	77	52	67	74	82	68	71	70	65	76	73	64
ENSRNOG00000022289|5	72	72	54	50	76	66	68	76	81	71	86	84	64	62
ENSRNOG00000022289|6	35	30	25	26	36	32	35	29	42	29	30	31	32	25
ENSRNOG00000022288|1	1	6	2	1	2	4	0	2	5	3	1	0	4	2
ENSRNOG00000022288|2	2	4	1	4	3	1	1	4	1	4	2	3	3	1
ENSRNOG00000022288|3	3	0	0	5	4	5	2	2	2	6	4	0	1	2
ENSRNOG00000022288|4	1	0	0	1	0	2	1	0	1	0	0	2	1	1
ENSRNOG00000022288|5	2	2	3	3	1	1	1	2	5	4	2	2	2	2
ENSRNOG00000022288|6	0	3	3	0	2	2	1	3	3	4	0	3	5	1
ENSRNOG00000022288|7	2	1	2	0	1	4	0	2	2	2	3	1	2	2
ENSRNOG00000022288|8	7	3	5	4	5	2	1	2	8	4	1	2	5	4
ENSRNOG00000022288|9	3	4	7	3	4	2	6	3	12	7	9	8	7	7
ENSRNOG00000022288|10	3	13	2	1	0	4	1	4	5	6	2	1	3	1
ENSRNOG00000022286|1	2	0	0	4	6	2	3	0	0	1	2	3	5	3
ENSRNOG00000022286|2	2	4	0	3	4	9	2	2	0	1	3	6	9	10
ENSRNOG00000022286|3	0	0	1	0	0	0	0	0	0	0	0	0	1	1
ENSRNOG00000022286|4	4	2	2	3	4	7	4	1	2	3	1	9	5	9
ENSRNOG00000022286|5	0	0	0	0	1	0	0	0	0	0	0	1	0	0
ENSRNOG00000022286|6	3	2	2	2	3	5	5	3	1	1	2	4	8	5
ENSRNOG00000022286|7	0	0	0	0	0	0	0	0	0	0	0	0	0	0
ENSRNOG00000022285|1	0	0	0	0	0	0	0	0	0	0	0	0	0	0
ENSRNOG00000022285|2	0	0	0	1	0	0	1	0	0	0	0	0	0	0
ENSRNOG00000022285|3	0	0	0	0	0	0	0	0	0	0	0	0	0	0
ENSRNOG00000022283|1	77	80	68	59	143	118	143	94	95	100	81	148	146	157
ENSRNOG00000022283|2	27	46	29	27	62	49	46	46	48	52	53	66	53	50
ENSRNOG00000022283|3	0	0	0	0	0	0	0	0	0	0	0	0	0	0
ENSRNOG00000022283|4	46	47	40	41	56	47	54	48	59	60	56	74	83	98
ENSRNOG00000022282|1	140	125	134	138	100	83	95	154	141	169	153	51	44	46
ENSRNOG00000022282|2	102	131	114	116	81	56	73	130	161	130	132	50	35	39
ENSRNOG00000022282|3	51	78	48	58	26	33	27	50	65	63	54	21	15	11
ENSRNOG00000022282|4	112	103	129	82	78	67	59	84	119	101	99	27	30	31
ENSRNOG00000022282|5	11	18	23	23	7	7	6	10	17	13	8	5	5	6
ENSRNOG00000022282|6	1	1	0	2	0	0	1	1	1	0	0	0	0	1
ENSRNOG00000022282|7	27	31	26	22	13	18	18	17	19	27	14	3	2	4
ENSRNOG00000022282|8	3	1	1	1	3	1	2	2	3	3	4	2	1	4
ENSRNOG00000022282|9	28	31	16	19	9	12	7	22	15	28	15	9	5	0
ENSRNOG00000022282|10	3	2	1	2	0	3	5	6	3	5	3	0	1	0
ENSRNOG00000022282|11	15	20	17	7	13	12	8	17	18	13	21	6	6	5
ENSRNOG00000022282|12	28	24	27	17	16	8	10	19	19	23	13	7	5	6
ENSRNOG00000022282|13	38	51	39	37	25	12	18	37	37	25	30	7	4	5
ENSRNOG00000022282|14	1	0	1	0	0	0	1	0	0	0	0	0	0	0
ENSRNOG00000022282|15	1	0	1	0	1	0	1	0	1	1	1	2	1	0
ENSRNOG00000022282|16	18	17	29	15	16	5	13	16	16	20	13	2	7	0
ENSRNOG00000022282|17	0	1	0	0	0	0	0	1	0	3	0	0	0	0
ENSRNOG00000022282|18	4	5	1	0	0	0	2	3	3	3	1	0	0	1
ENSRNOG00000022282|19	0	0	4	4	0	1	0	1	3	2	1	0	0	0
ENSRNOG00000022282|20	4	3	0	0	2	1	0	4	2	0	0	0	0	1
ENSRNOG00000022282|21	18	23	25	22	16	18	9	17	23	20	25	8	6	6
ENSRNOG00000022282|22	10	13	17	9	5	6	8	12	16	11	16	5	4	1
ENSRNOG00000022282|23	0	0	0	0	0	0	0	0	0	0	0	0	0	0
ENSRNOG00000022282|24	1	3	4	1	0	0	0	3	1	0	2	0	0	1
ENSRNOG00000022282|25	1	1	0	0	0	0	1	0	0	0	0	0	0	1
ENSRNOG00000022282|26	0	1	0	1	0	0	0	0	0	0	0	0	0	0
ENSRNOG00000022282|27	4	4	2	1	0	1	0	3	4	3	3	1	1	0
ENSRNOG00000022282|28	14	19	10	9	3	4	7	8	10	11	7	1	5	7
ENSRNOG00000022282|29	0	1	4	0	0	2	0	2	1	2	3	0	0	1
ENSRNOG00000022282|30	8	8	3	7	5	8	3	8	13	7	4	3	5	1
ENSRNOG00000022282|31	1	2	0	2	1	0	0	0	2	0	0	0	1	0
ENSRNOG00000022282|32	23	22	18	16	14	6	8	11	12	18	9	5	2	3
ENSRNOG00000022282|33	4	2	0	2	0	1	0	1	1	1	2	1	0	0
ENSRNOG00000022282|34	12	9	18	5	7	9	4	13	12	9	10	7	6	6
ENSRNOG00000022282|35	0	0	0	0	0	0	0	0	0	0	0	0	0	0
ENSRNOG00000022282|36	14	16	14	13	7	5	4	11	14	9	7	4	1	0
ENSRNOG00000022282|37	0	0	0	0	0	0	0	0	0	0	0	0	0	1
ENSRNOG00000022282|38	0	0	0	0	0	0	0	0	0	0	0	0	0	0
ENSRNOG00000022282|39	2	1	4	2	1	0	0	2	1	3	0	1	1	0
ENSRNOG00000022282|40	0	0	0	0	0	0	0	0	0	0	0	0	0	0
ENSRNOG00000022282|41	1	1	1	0	0	1	3	0	2	2	2	0	0	0
ENSRNOG00000022282|42	0	1	3	0	1	1	0	0	0	3	0	0	1	0
ENSRNOG00000022282|43	0	0	1	1	1	0	1	0	0	0	1	0	0	0
ENSRNOG00000022282|44	0	0	0	0	0	0	0	0	1	3	0	0	0	0
ENSRNOG00000022282|45	0	0	2	0	0	0	0	0	0	0	0	0	0	0
ENSRNOG00000022282|46	0	0	0	0	0	0	0	0	0	0	0	0	0	0
ENSRNOG00000022282|47	6	4	4	4	3	3	4	4	4	8	6	0	3	2
ENSRNOG00000022282|48	22	25	18	20	7	12	19	25	27	20	21	5	5	6
ENSRNOG00000022282|49	2	1	3	0	0	0	0	0	0	1	0	0	0	1
ENSRNOG00000022282|50	0	0	0	0	0	0	0	0	0	0	0	0	0	0
ENSRNOG00000022282|51	0	0	0	0	0	0	0	0	0	0	0	0	0	0
ENSRNOG00000022282|52	0	0	0	0	0	0	0	0	0	0	0	0	0	0
ENSRNOG00000022282|53	40	52	34	36	34	39	26	40	53	51	52	20	10	18
ENSRNOG00000022282|54	37	40	42	32	22	24	22	26	38	35	35	8	7	7
ENSRNOG00000022281|1	0	0	0	0	0	0	0	0	0	0	0	0	0	0
ENSRNOG00000022281|2	1	0	0	0	0	1	0	0	0	0	0	1	0	1
ENSRNOG00000034258|1	0	0	1	1	0	0	0	1	1	1	2	0	0	0
ENSRNOG00000034258|2	1	2	2	1	0	0	0	1	0	1	2	2	0	0
ENSRNOG00000034258|3	2	1	1	3	3	0	0	1	2	0	0	0	0	0
ENSRNOG00000034258|4	0	0	0	0	0	0	0	0	1	0	0	0	0	0
ENSRNOG00000034258|5	0	0	0	0	0	0	0	0	0	0	0	0	0	0
ENSRNOG00000034258|6	1	0	0	1	1	0	0	1	0	0	0	0	0	0
ENSRNOG00000034258|7	2	0	3	1	2	0	1	1	1	2	1	1	1	1
ENSRNOG00000034258|8	1	2	2	1	0	2	0	2	3	0	1	1	1	0
ENSRNOG00000034258|9	2	1	0	1	0	2	0	0	1	2	0	0	1	0
ENSRNOG00000034258|10	1	1	5	1	1	0	0	1	1	0	0	1	0	0
ENSRNOG00000034256|1	0	0	0	0	0	0	0	0	0	0	0	0	0	0
ENSRNOG00000034256|2	0	0	0	0	0	0	0	0	0	0	0	0	0	0
ENSRNOG00000034254|1	692	769	735	694	484	507	446	556	620	616	561	324	337	338
ENSRNOG00000034254|2	1115	1213	1158	898	896	937	850	1108	1217	1235	1048	831	797	798
ENSRNOG00000034254|3	1938	2290	2080	1962	1789	1803	1763	2502	2757	2703	2653	1595	1671	1631
ENSRNOG00000034254|4	4668	5632	5125	4675	4753	4825	4502	6175	6887	7009	6231	4110	4188	4153
ENSRNOG00000034254|5	1186	1407	1265	1238	1309	1319	1195	1443	1606	1582	1573	995	938	987
ENSRNOG00000034254|6	1947	2231	2000	1932	1452	1412	1394	2157	2332	2393	2192	1203	1278	1263
ENSRNOG00000034250|1	0	0	0	0	0	0	0	0	0	0	0	0	0	0
ENSRNOG00000022275|1	0	0	0	0	0	0	0	0	0	0	0	0	0	0
ENSRNOG00000022275|2	4	1	3	0	0	1	0	1	2	6	0	2	3	2
ENSRNOG00000022275|3	0	2	4	1	3	4	4	1	2	4	0	0	3	1
ENSRNOG00000022274|1	86	112	92	77	135	115	138	105	114	115	120	139	157	152
ENSRNOG00000022274|2	6	13	11	9	11	15	16	12	16	12	17	22	26	20
ENSRNOG00000022274|3	16	20	18	6	14	25	21	13	33	28	19	26	21	24
ENSRNOG00000022274|4	0	0	0	0	0	0	0	0	0	0	0	0	0	0
ENSRNOG00000022274|5	7	1	10	7	6	2	13	5	4	10	6	13	11	12
ENSRNOG00000022274|6	16	18	18	9	20	22	22	18	27	30	15	20	19	30
ENSRNOG00000022274|7	20	22	11	18	29	25	31	22	30	25	31	25	21	25
ENSRNOG00000022274|8	10	4	8	7	11	13	6	7	10	6	3	8	5	10
ENSRNOG00000022274|9	21	15	17	10	22	16	12	12	16	12	16	25	30	15
ENSRNOG00000022274|10	6	10	6	9	10	11	10	4	6	6	6	18	13	20
ENSRNOG00000022274|11	3	1	1	0	0	1	3	3	3	1	3	3	4	1
ENSRNOG00000022273|1	7	8	12	4	10	15	7	12	5	4	7	4	9	5
ENSRNOG00000022273|2	0	0	0	0	0	0	0	0	0	0	0	0	0	0
ENSRNOG00000022273|3	0	0	0	0	0	0	0	0	0	0	0	0	0	0
ENSRNOG00000022273|4	4	1	2	2	2	1	3	2	0	2	0	4	2	2
ENSRNOG00000034249|1	0	0	0	0	0	0	0	0	0	0	0	0	0	0
ENSRNOG00000034247|1	0	0	0	0	0	0	0	0	0	0	0	0	0	0
ENSRNOG00000034247|2	0	0	0	0	0	0	0	0	0	0	0	0	0	0
ENSRNOG00000034247|3	0	0	0	0	0	0	0	0	0	0	0	0	0	0
ENSRNOG00000034247|4	0	0	0	0	0	0	0	0	0	0	0	0	0	0
ENSRNOG00000034247|5	0	0	0	0	0	0	0	0	0	0	0	0	0	0
ENSRNOG00000034247|6	0	0	0	0	0	0	0	0	0	0	0	0	0	0
ENSRNOG00000034247|7	0	0	0	0	0	0	0	0	0	0	0	0	0	1
ENSRNOG00000034247|8	0	0	0	0	0	0	0	0	0	0	0	0	0	0
ENSRNOG00000034246|1	22	22	23	25	16	11	12	17	18	20	20	8	5	14
ENSRNOG00000034245|1	0	0	0	0	0	0	0	0	0	0	0	0	0	0
ENSRNOG00000034242|1	867	990	910	842	1039	1106	1047	1041	1225	1149	1058	1072	1126	1098
ENSRNOG00000034242|2	292	320	310	306	413	417	387	401	396	425	389	422	449	385
ENSRNOG00000034242|3	236	310	259	271	264	299	263	234	285	262	264	288	302	298
ENSRNOG00000034242|4	750	947	894	735	941	956	959	873	996	1058	947	954	964	947
ENSRNOG00000034242|5	317	357	345	314	428	423	385	367	445	387	392	408	396	425
ENSRNOG00000034242|6	117	123	122	146	184	165	138	184	143	157	142	143	158	184
ENSRNOG00000034242|7	200	222	188	184	278	265	255	266	274	286	263	276	313	263
ENSRNOG00000034242|8	147	173	156	147	166	151	160	139	130	145	159	145	168	147
ENSRNOG00000034242|9	214	269	216	219	341	295	335	285	326	332	282	268	309	283
ENSRNOG00000034242|10	164	186	184	159	200	216	205	185	190	186	198	207	178	193
ENSRNOG00000034242|11	85	97	107	82	112	127	112	110	135	120	134	148	142	140
ENSRNOG00000034242|12	112	126	94	93	124	150	143	145	171	161	125	182	152	158
ENSRNOG00000034242|13	155	160	159	104	196	185	196	162	167	176	163	170	174	193
ENSRNOG00000034242|14	132	174	169	163	230	242	229	168	226	218	184	198	198	198
ENSRNOG00000034242|15	184	219	191	195	242	242	241	176	220	193	205	206	181	210
ENSRNOG00000034242|16	112	123	116	96	116	116	105	92	110	94	106	104	107	93
ENSRNOG00000034242|17	222	257	249	215	259	297	245	249	284	276	248	251	286	268
ENSRNOG00000034241|1	0	0	0	0	0	0	0	0	0	0	0	0	0	0
ENSRNOG00000034241|2	120	127	115	112	111	96	95	134	138	167	146	94	91	91
ENSRNOG00000034240|1	7	9	4	6	7	2	4	4	1	3	6	1	3	4
ENSRNOG00000034240|2	1	2	2	2	6	2	7	1	4	1	4	2	4	0
ENSRNOG00000034240|3	2	1	2	2	0	1	1	1	1	3	3	3	0	3
ENSRNOG00000034240|4	114	140	142	109	63	72	61	118	127	120	97	69	71	56
ENSRNOG00000034240|5	0	0	0	0	0	0	1	0	0	0	1	0	0	0
ENSRNOG00000034240|6	4	7	9	6	3	4	0	5	6	7	9	7	2	3
ENSRNOG00000034240|7	8	15	9	6	6	10	8	7	5	7	10	5	7	4
ENSRNOG00000034240|8	9	14	18	14	9	11	8	8	9	22	12	2	18	8
ENSRNOG00000034240|9	10	19	28	12	7	10	9	13	21	16	20	19	11	11
ENSRNOG00000034240|10	10	21	10	9	4	11	7	12	11	8	10	4	6	11
ENSRNOG00000034240|11	3	8	7	4	3	5	4	6	8	2	6	4	5	2
ENSRNOG00000034240|12	8	6	10	8	0	6	1	6	13	11	8	2	2	4
ENSRNOG00000034240|13	0	1	2	0	2	2	0	2	0	1	3	0	0	1
ENSRNOG00000034240|14	11	15	16	17	12	5	5	16	17	17	9	7	13	6
ENSRNOG00000034240|15	15	17	27	13	11	8	11	12	15	11	10	14	5	15
ENSRNOG00000010299|1	23	23	39	28	38	53	24	37	48	41	24	54	52	52
ENSRNOG00000010299|2	0	0	0	0	0	0	0	0	0	0	0	0	0	0
ENSRNOG00000010299|3	14	12	11	7	21	15	14	10	13	10	7	27	17	16
ENSRNOG00000010299|4	0	0	0	0	0	0	0	0	0	0	0	0	0	0
ENSRNOG00000010299|5	14	20	25	9	25	31	30	16	18	14	17	26	17	21
ENSRNOG00000010299|6	3	2	7	6	4	6	5	4	2	9	5	9	5	10
ENSRNOG00000010299|7	23	23	25	22	24	34	20	10	22	17	34	30	31	29
ENSRNOG00000010299|8	4	6	3	1	6	5	4	3	5	6	3	4	5	11
ENSRNOG00000010299|9	24	25	21	15	27	29	23	13	18	22	21	32	21	36
ENSRNOG00000010299|10	23	30	25	24	41	40	31	21	29	18	24	38	29	22
ENSRNOG00000010299|11	29	34	40	43	41	37	30	37	33	42	31	44	47	42
ENSRNOG00000010299|12	10	10	5	10	15	13	10	6	14	8	8	11	13	30
ENSRNOG00000010299|13	6	17	7	13	20	27	16	13	10	12	11	18	30	21
ENSRNOG00000010299|14	45	50	49	41	69	72	68	38	55	55	48	72	78	82
ENSRNOG00000010299|15	76	78	72	83	89	96	105	65	59	78	63	108	109	100
ENSRNOG00000010299|16	72	66	74	61	116	116	103	86	83	100	81	132	120	118
ENSRNOG00000010299|17	31	46	45	39	43	42	43	35	30	31	31	42	58	48
ENSRNOG00000010299|18	0	0	0	0	0	0	0	0	0	0	0	0	0	0
ENSRNOG00000010299|19	0	0	0	0	0	0	0	0	0	0	0	0	0	0
ENSRNOG00000010299|20	0	0	0	0	0	0	0	0	0	0	0	0	0	0
ENSRNOG00000010299|21	0	0	0	0	0	0	0	0	0	0	0	0	0	0
ENSRNOG00000010299|22	0	0	0	0	0	0	0	0	0	0	0	0	0	0
ENSRNOG00000010299|23	0	0	0	0	0	0	0	0	0	0	0	0	0	0
ENSRNOG00000010299|24	30	43	55	43	55	62	63	40	44	50	38	71	48	59
ENSRNOG00000010299|25	17	17	18	10	27	37	31	16	18	14	21	23	28	21
ENSRNOG00000010299|26	6	5	5	6	7	8	4	3	5	4	9	4	9	9
ENSRNOG00000010299|27	44	74	55	54	95	71	86	76	73	53	58	90	86	92
ENSRNOG00000010299|28	24	36	32	39	34	40	30	33	33	24	18	53	44	41
ENSRNOG00000010299|29	49	79	59	49	76	60	68	49	73	58	60	99	100	96
ENSRNOG00000010298|1	66	91	83	72	27	30	18	55	42	60	48	46	38	36
ENSRNOG00000010298|2	23	31	24	22	17	13	3	25	22	23	19	15	16	16
ENSRNOG00000010298|3	47	52	61	72	32	29	27	34	56	58	49	27	26	32
ENSRNOG00000010298|4	0	0	0	0	0	0	0	0	0	0	0	0	0	0
ENSRNOG00000010298|5	16	25	27	23	12	16	18	16	28	28	23	13	9	16
ENSRNOG00000010298|6	561	630	637	594	337	320	324	465	615	587	514	361	339	331
ENSRNOG00000010296|1	63	80	77	78	104	112	87	77	102	87	81	108	129	131
ENSRNOG00000010296|2	16	34	37	25	52	48	37	29	37	31	43	59	53	53
ENSRNOG00000010296|3	15	16	20	15	29	23	25	20	30	20	15	38	46	33
ENSRNOG00000010296|4	4	7	5	4	9	17	10	8	6	7	9	10	14	4
ENSRNOG00000010296|5	3	5	6	4	11	6	12	6	8	6	8	16	16	12
ENSRNOG00000010296|6	17	13	18	13	31	30	38	19	14	19	22	29	20	35
ENSRNOG00000010296|7	18	18	12	19	34	28	36	19	20	26	25	43	38	31
ENSRNOG00000010296|8	8	8	12	7	21	11	8	6	7	11	11	14	13	15
ENSRNOG00000010296|9	84	100	110	92	109	126	128	121	125	134	133	175	183	172
ENSRNOG00000010296|10	0	0	1	1	0	0	1	1	0	0	1	0	0	1
ENSRNOG00000010293|1	0	0	0	0	0	0	0	0	0	0	0	0	0	0
ENSRNOG00000010293|2	0	0	0	0	0	0	0	0	0	0	0	0	0	0
ENSRNOG00000010293|3	2	3	3	1	4	1	0	2	0	0	3	3	0	1
ENSRNOG00000010291|1	4	5	4	6	4	6	4	1	5	7	6	3	6	4
ENSRNOG00000010291|2	12	15	11	13	22	8	17	15	21	14	12	27	19	17
ENSRNOG00000010291|3	2	0	1	2	0	1	2	1	5	3	0	2	0	1
ENSRNOG00000010291|4	23	25	41	31	39	41	39	48	46	42	40	57	61	54
ENSRNOG00000010291|5	90	108	107	81	162	125	113	126	138	143	134	155	163	133
ENSRNOG00000010290|1	0	0	0	0	0	0	0	0	0	0	0	0	0	0
ENSRNOG00000010290|2	26	28	26	19	33	28	24	28	30	38	34	34	23	29
ENSRNOG00000010290|3	0	0	0	0	0	0	0	0	0	0	0	0	0	0
ENSRNOG00000010290|4	0	0	0	0	0	0	0	0	0	0	0	0	0	0
ENSRNOG00000010290|5	0	0	0	0	0	0	0	0	0	0	0	0	0	0
ENSRNOG00000010290|6	0	0	0	0	0	0	0	0	0	0	0	0	0	0
ENSRNOG00000010290|7	0	0	0	0	0	0	0	0	0	0	0	0	0	0
ENSRNOG00000010290|8	0	3	3	2	1	2	1	1	0	0	0	1	1	2
ENSRNOG00000010290|9	0	2	0	2	5	1	4	1	3	4	1	5	1	2
ENSRNOG00000010290|10	0	0	0	1	2	0	3	0	1	0	1	0	0	0
ENSRNOG00000010290|11	0	1	0	2	2	1	0	2	5	1	5	1	3	3
ENSRNOG00000010290|12	0	0	0	0	0	0	0	0	0	0	0	0	0	0
ENSRNOG00000022268|1	6	3	6	4	6	13	9	9	10	8	13	8	22	14
ENSRNOG00000022268|2	15	14	17	7	21	18	16	17	19	15	14	21	19	17
ENSRNOG00000022268|3	0	2	2	0	3	3	1	3	4	1	3	4	4	2
ENSRNOG00000022268|4	9	11	9	13	25	23	15	25	18	16	21	15	18	19
ENSRNOG00000022268|5	0	0	1	0	0	0	2	1	0	0	0	0	0	1
ENSRNOG00000022268|6	0	0	0	0	0	0	0	0	0	0	0	0	0	0
ENSRNOG00000022268|7	2	0	1	0	0	5	0	0	2	3	0	7	1	0
ENSRNOG00000022268|8	0	0	0	0	0	1	1	0	0	0	0	0	0	1
ENSRNOG00000022268|9	3	4	5	3	5	13	9	4	6	7	6	9	10	12
ENSRNOG00000022268|10	10	6	3	4	7	8	6	11	7	6	3	6	7	6
ENSRNOG00000022268|11	39	39	35	39	61	54	59	40	61	44	45	88	82	74
ENSRNOG00000022267|1	88	84	79	66	70	71	51	70	93	81	69	68	73	77
ENSRNOG00000022261|1	5	2	3	10	4	1	5	1	6	6	6	6	1	4
ENSRNOG00000022261|2	0	3	1	1	1	2	1	1	0	3	1	1	0	2
ENSRNOG00000022261|3	0	0	0	0	0	0	0	0	1	0	0	0	0	0
ENSRNOG00000022261|4	0	0	0	0	0	0	0	0	0	0	0	0	0	0
ENSRNOG00000022261|5	0	0	0	0	0	0	0	1	0	0	0	0	0	0
ENSRNOG00000022261|6	1	0	0	1	0	0	0	2	0	3	0	0	0	0
ENSRNOG00000022261|7	0	1	0	0	1	0	0	0	0	1	0	0	0	1
ENSRNOG00000022261|8	1	2	2	3	1	0	1	3	2	2	2	0	0	1
ENSRNOG00000022261|9	0	0	0	0	0	0	0	0	0	1	1	0	0	0
ENSRNOG00000022261|10	1	3	1	0	0	0	0	0	2	4	2	0	0	0
ENSRNOG00000022261|11	0	0	0	0	0	0	2	1	3	1	0	0	0	0
ENSRNOG00000022261|12	0	0	0	0	0	0	0	0	0	0	0	0	0	0
ENSRNOG00000022261|13	0	1	0	0	0	0	0	0	0	0	0	0	0	0
ENSRNOG00000022260|1	22	20	20	17	12	8	4	9	17	33	25	11	15	18
ENSRNOG00000022260|2	3	5	0	2	2	2	1	2	1	4	1	3	0	2
ENSRNOG00000022260|3	0	1	2	1	1	1	0	1	1	0	1	1	1	2
ENSRNOG00000022260|4	0	2	0	1	1	1	0	2	2	2	1	2	0	0
ENSRNOG00000022260|5	1	3	5	12	4	3	4	4	1	6	5	6	6	2
ENSRNOG00000022260|6	2	0	4	4	2	3	2	2	3	2	3	1	2	2
ENSRNOG00000022260|7	3	3	5	5	5	2	2	4	5	3	3	3	2	6
ENSRNOG00000022260|8	1	1	1	0	0	0	0	1	5	1	0	1	0	1
ENSRNOG00000022260|9	0	0	0	0	0	0	0	0	0	0	0	0	0	0
ENSRNOG00000022260|10	1	1	0	0	0	0	0	0	3	0	0	0	0	0
ENSRNOG00000022260|11	6	11	13	12	5	8	6	6	10	7	4	3	6	3
ENSRNOG00000022260|12	0	2	2	2	3	1	0	1	2	5	2	1	3	1
ENSRNOG00000022260|13	6	7	8	4	2	1	2	1	3	3	3	1	4	1
ENSRNOG00000022260|14	3	8	3	3	2	1	1	8	4	0	1	2	2	2
ENSRNOG00000022260|15	3	2	1	0	0	1	0	0	0	3	2	1	2	0
ENSRNOG00000022260|16	2	4	3	4	2	2	2	3	5	6	4	3	1	3
ENSRNOG00000034237|1	0	0	0	0	0	0	0	0	0	0	0	0	0	0
ENSRNOG00000034236|1	0	0	1	0	2	2	0	1	0	0	0	1	3	2
ENSRNOG00000034235|1	0	0	0	0	0	0	0	0	0	0	0	0	0	0
ENSRNOG00000034235|2	0	0	0	0	0	0	0	0	0	0	0	0	0	0
ENSRNOG00000034235|3	0	0	0	0	0	0	0	0	0	0	0	0	0	0
ENSRNOG00000034235|4	0	0	0	0	0	0	0	0	0	0	0	0	0	0
ENSRNOG00000034235|5	0	0	0	0	0	0	0	0	0	0	0	0	0	0
ENSRNOG00000034234|1	111200	129058	120944	113669	95660	93697	92282	94347	107871	108383	102004	101049	102033	102919
ENSRNOG00000034233|1	156	198	181	152	120	120	134	110	135	113	156	155	158	187
ENSRNOG00000034233|2	13	21	20	10	14	13	16	13	18	13	19	15	21	9
ENSRNOG00000034233|3	11	13	11	11	6	9	12	6	6	7	13	9	8	11
ENSRNOG00000034233|4	8	6	4	5	3	4	0	1	2	4	3	6	5	8
ENSRNOG00000034233|5	3	1	3	3	1	2	2	2	6	0	0	0	1	3
ENSRNOG00000034233|6	13	13	12	14	10	10	11	13	8	17	9	19	16	8
ENSRNOG00000034233|7	37	43	36	41	40	22	27	30	31	36	33	31	35	35
ENSRNOG00000034233|8	15	19	11	16	17	22	12	17	22	21	22	20	24	28
ENSRNOG00000034233|9	0	0	0	0	0	0	0	0	0	0	0	0	0	0
ENSRNOG00000034233|10	5	3	6	2	7	6	4	10	5	5	13	4	4	5
ENSRNOG00000034232|1	0	0	0	0	0	0	0	0	0	0	0	0	0	0
ENSRNOG00000034232|2	0	0	0	0	0	0	0	0	0	0	0	0	0	0
ENSRNOG00000034230|1	0	0	0	0	0	0	0	0	0	0	0	0	0	0
ENSRNOG00000034230|2	0	0	0	0	0	0	0	0	0	0	0	0	0	0
ENSRNOG00000034230|3	0	0	0	0	0	0	0	0	0	0	0	0	0	0
ENSRNOG00000034230|4	0	0	0	0	0	0	0	0	0	0	0	0	0	0
ENSRNOG00000034230|5	0	0	0	0	0	0	0	0	0	0	0	0	0	0
ENSRNOG00000010286|1	290	336	327	333	292	263	284	246	273	264	270	292	274	310
ENSRNOG00000010286|2	0	0	0	0	0	0	0	0	0	0	0	0	0	0
ENSRNOG00000010286|3	11	13	14	13	8	7	5	12	13	10	9	7	8	8
ENSRNOG00000010286|4	14	29	13	28	26	15	24	25	27	27	25	34	32	38
ENSRNOG00000010286|5	0	0	0	0	0	0	0	0	0	0	0	0	0	0
ENSRNOG00000010286|6	18	28	28	24	18	23	23	13	19	18	22	33	29	20
ENSRNOG00000010286|7	19	22	26	20	31	37	26	14	37	24	29	27	38	34
ENSRNOG00000010286|8	12	16	7	9	16	16	13	12	19	13	17	18	21	26
ENSRNOG00000010286|9	5	2	8	3	4	4	4	3	1	5	2	4	6	6
ENSRNOG00000010286|10	2	3	5	2	0	0	2	0	0	1	1	0	2	3
ENSRNOG00000010286|11	12	11	9	8	7	10	12	8	12	3	6	12	9	9
ENSRNOG00000010286|12	18	18	20	6	16	13	10	9	10	11	16	14	16	11
ENSRNOG00000010286|13	13	14	18	18	17	12	14	13	15	17	12	13	17	12
ENSRNOG00000010286|14	0	0	0	0	0	0	0	0	0	0	0	0	0	0
ENSRNOG00000010286|15	6	15	9	11	17	13	13	8	11	10	9	14	8	10
ENSRNOG00000010286|16	16	22	16	18	27	21	24	17	33	21	24	27	21	35
ENSRNOG00000010286|17	11	16	9	13	11	13	8	11	12	13	5	15	24	14
ENSRNOG00000010286|18	13	11	4	16	24	14	10	10	11	7	11	14	10	19
ENSRNOG00000010286|19	0	0	0	0	0	0	0	0	0	0	0	0	0	0
ENSRNOG00000010286|20	2	4	7	7	2	0	7	3	1	6	0	5	7	3
ENSRNOG00000010286|21	14	21	25	23	25	23	31	19	16	22	18	32	25	35
ENSRNOG00000010286|22	3	8	5	6	11	5	4	6	8	3	3	5	4	6
ENSRNOG00000010286|23	6	8	3	12	7	11	4	7	3	8	9	10	7	6
ENSRNOG00000010286|24	12	9	11	6	10	13	15	5	9	10	5	8	12	17
ENSRNOG00000010286|25	1	4	5	3	2	0	3	1	0	2	1	0	5	4
ENSRNOG00000010286|26	0	0	0	0	0	0	0	0	0	0	0	0	0	0
ENSRNOG00000010286|27	0	0	0	0	0	0	0	0	0	0	0	0	0	0
ENSRNOG00000010286|28	3	5	1	3	2	1	1	3	0	2	3	1	3	2
ENSRNOG00000010286|29	30	55	38	26	18	21	29	21	28	37	31	23	31	29
ENSRNOG00000010284|1	14	17	17	11	12	19	13	11	14	9	11	19	18	20
ENSRNOG00000010284|2	3	10	3	10	15	9	11	7	13	9	8	7	8	13
ENSRNOG00000010284|3	0	0	0	0	0	0	0	0	0	0	0	0	0	0
ENSRNOG00000010284|4	12	12	13	9	15	9	16	14	13	17	12	7	20	16
ENSRNOG00000010284|5	6	6	9	10	7	9	6	7	7	2	7	4	9	16
ENSRNOG00000010284|6	55	55	43	39	77	62	52	49	44	53	53	106	99	85
ENSRNOG00000010284|7	28	21	18	17	34	24	16	12	10	20	9	25	25	21
ENSRNOG00000010284|8	12	17	13	8	20	13	13	12	11	19	9	18	22	16
ENSRNOG00000010284|9	130	146	126	114	177	168	162	145	186	168	159	233	236	240
ENSRNOG00000010283|1	0	0	0	0	0	0	0	0	0	0	0	0	0	0
ENSRNOG00000010283|2	1	0	0	1	0	2	2	0	0	1	0	2	0	0
ENSRNOG00000010283|3	0	0	0	0	0	0	0	0	0	1	0	0	0	0
ENSRNOG00000010283|4	0	2	1	1	0	1	1	2	2	2	2	0	2	0
[truncated: 220,098 more rows]
